# Supplementary material for: [η5-1,3-Bis(trimethyl­sil­yl)cyclo­penta­dien­yl]dichlorido[η5-(trimethyl­sil­yl)cyclo­penta­dien­yl]titanium(IV)
Source: Acta Crystallogr Sect E Struct Rep Online. 2011 Nov 5;67(Pt 12):m1693. doi: 10.1107/S1600536811046228 (PMC3238619; doi:10.1107/S1600536811046228)
Supplement: Supplementary file 1 [file e-67-m1693-sup1.cif]

##############################################################################
#                                                                            #
# This CIF contains the data in a paper accepted for publication in          #
# Acta Crystallographica Section E. It conforms to the requirements of       #
# Notes for Authors for Acta Crystallographica Section E, and has been       #
# peer reviewed under the auspices of the IUCr Commission on Journals.       #
#                                                                            #
# Full details of the Crystallographic Information File format               #
# are given in the paper "The Crystallographic Information File (CIF):       #
# a New Standard Archive File for Crystallography" by S. R. Hall, F. H.      #
# Allen and I. D. Brown [Acta Cryst. (1991), A47, 655-685].                  #
#                                                                            #
# The current version of the core CIF dictionary is obtainable from          #
# ftp://ftp.iucr.org/pub/cif_core.dic.                                       #
#                                                                            #
# Software is freely available for graphical display of the structure(s)     #
# in this CIF. For information consult the CIF software page                 #
# http://www.iucr.org/resources/cif/software.                                #
#                                                                            #
# This file may be used for bona fide research purposes within the           #
# scientific community so long as proper attribution is given to the journal # 
# article from which it was obtained.                                        #
#                                                                            #
##############################################################################
data_I
_audit_creation_method     'WinGX routine CIF_UPDATE'
_chemical_name_systematic
;
[\h^5^-1,3-Bis(trimethylsilyl)cyclopentadienyl]dichlorido[\h^5^-
(trimethylsilyl)cyclopentadienyl]titanium(IV)
;
_chemical_name_common
;
1,1',3-tris(trimethylsilyl)titanocene dichloride
;
_chemical_formula_moiety     'C19 H34 Cl2 Si3 Ti'
_chemical_formula_sum     'C19 H34 Cl2 Si3 Ti'
_chemical_formula_iupac     '[Ti (C8 H13 Si) (C11 H21 Si2) Cl2]'
_chemical_formula_weight     465.53
_symmetry_cell_setting     monoclinic
_symmetry_space_group_name_H-M     'P 21/c'
_symmetry_space_group_name_Hall     '-P 2ybc'
loop_
    _symmetry_equiv_pos_as_xyz
    'x, y, z'
    '-x, y+1/2, -z+1/2'
    '-x, -y, -z'
    'x, -y-1/2, z-1/2'
_cell_length_a     10.2588(2)
_cell_length_b     18.6417(4)
_cell_length_c     13.3061(2)
_cell_angle_alpha     90
_cell_angle_beta     105.2380(12)
_cell_angle_gamma     90
_cell_volume     2455.21(8)
_cell_formula_units_Z     4
_cell_measurement_reflns_used     5741
_cell_measurement_theta_min     2.55
_cell_measurement_theta_max     27.48
_cell_measurement_temperature     150(2)
_cell_special_details     ?
_exptl_crystal_description     cube
_exptl_crystal_colour     red
_exptl_crystal_size_max     0.2
_exptl_crystal_size_mid     0.2
_exptl_crystal_size_min     0.2
_exptl_crystal_density_diffrn     1.259
_exptl_crystal_density_method     'not measured'
_exptl_crystal_F_000     984
_exptl_absorpt_coefficient_mu     0.715
_exptl_absorpt_correction_type     multi-scan
_exptl_absorpt_process_details     '(SCALEPACK; Otwinowski & Minor, 1997)'
_exptl_absorpt_correction_T_min     0.8703
_exptl_absorpt_correction_T_max     0.8703
_exptl_special_details
;
224 frames in 6 sets of \w scans. Rotation/frame = 1.8 \%. Crystal-detector
distance = 31.0 mm. Measuring time = 190 s/\%.
;
_diffrn_ambient_temperature     150(2)
_diffrn_radiation_type     MoK\a
_diffrn_radiation_wavelength     0.71073
_diffrn_radiation_source     ?
_diffrn_radiation_monochromator     graphite
_diffrn_measurement_device_type
;
Nonius KappaCCD area-detector
;
_diffrn_measurement_method     '\w scans'
_diffrn_detector_area_resol_mean     0.055
_diffrn_reflns_number     10555
_diffrn_reflns_av_R_equivalents     0.0237
_diffrn_reflns_theta_min     3.64
_diffrn_reflns_theta_max     27.44
_diffrn_reflns_theta_full     27.44
_diffrn_measured_fraction_theta_max     0.995
_diffrn_measured_fraction_theta_full     0.995
_diffrn_reflns_limit_h_min     -13
_diffrn_reflns_limit_h_max     13
_diffrn_reflns_limit_k_min     -24
_diffrn_reflns_limit_k_max     24
_diffrn_reflns_limit_l_min     -17
_diffrn_reflns_limit_l_max     17
_refine_special_details
;
Refinement of <i>F</i>^2^ against ALL reflections. The weighted <i>R</i>-factor
<i>wR</i> and goodness of fit <i>S</i> are based on <i>F</i>^2^, conventional
<i>R</i>-factors <i>R</i> are based on <i>F</i>, with <i>F</i> set to zero for
negative <i>F</i>^2^. The threshold expression of <i>F</i>^2^ >
\s(<i>F</i>^2^) is used only for calculating <i>R</i>-factors(gt) <i>etc</i>.
and is not relevant to the choice of reflections for refinement.
<i>R</i>-factors based on <i>F</i>^2^ are statistically about twice as large
as those based on <i>F</i>, and <i>R</i>- factors based on ALL data will be
even larger.
;
_reflns_number_total     5586
_reflns_number_gt     4437
_reflns_threshold_expression     >2sigma(I)
_refine_ls_structure_factor_coef     Fsqd
_refine_ls_matrix_type     full
_refine_ls_R_factor_all     0.0535
_refine_ls_R_factor_gt     0.0365
_refine_ls_wR_factor_ref     0.0907
_refine_ls_goodness_of_fit_ref     1.027
_refine_ls_restrained_S_all     1.027
_refine_ls_number_reflns     5586
_refine_ls_number_parameters     235
_refine_ls_number_restraints     0
_refine_ls_number_constraints     ?
_refine_ls_hydrogen_treatment     constr
_refine_ls_weighting_scheme     calc
_refine_ls_weighting_details
         'calc w=1/[\s^2^(Fo^2^)+(0.0373P)^2^+1.6583P] where P=(Fo^2^+2Fc^2^)/3'
_atom_sites_solution_hydrogens     geom
_atom_sites_solution_primary     direct
_atom_sites_solution_secondary     difmap
_refine_ls_shift/su_max     0.001
_refine_ls_shift/su_mean     0.001
_refine_diff_density_max     0.339
_refine_diff_density_min     -0.373
_refine_ls_extinction_method     none
_refine_ls_extinction_coef     ?
loop_
    _atom_type_symbol
    _atom_type_description
    _atom_type_scat_dispersion_real
    _atom_type_scat_dispersion_imag
    _atom_type_scat_source
    C C 0.0033 0.0016 'International Tables Vol C Tables 4.2.6.8 and 6.1.1.4'
    H H 0 0 'International Tables Vol C Tables 4.2.6.8 and 6.1.1.4'
    Cl Cl 0.1484 0.1585 'International Tables Vol C Tables 4.2.6.8 and 6.1.1.4'
    Si Si 0.0817 0.0704 'International Tables Vol C Tables 4.2.6.8 and 6.1.1.4'
    Ti Ti 0.2776 0.4457 'International Tables Vol C Tables 4.2.6.8 and 6.1.1.4'
_computing_data_collection     '<i>COLLECT</i> (Nonius, 1998)'
_computing_cell_refinement     'DENZO-SMN (Otwinowski & Minor, 1997)'
_computing_data_reduction     'DENZO-SMN (Otwinowski & Minor, 1997)'
_computing_structure_solution     'SHELXS97 (Sheldrick, 2008)'
_computing_structure_refinement     'SHELXL97 (Sheldrick, 2008)'
_computing_molecular_graphics     'ORTEP-3 (Farrugia, 1997)'
_computing_publication_material
                            'WinGX (Farrugia, 1999) and publCIF (Westrip, 2010)'
loop_
    _atom_site_type_symbol
    _atom_site_label
    _atom_site_fract_x
    _atom_site_fract_y
    _atom_site_fract_z
    _atom_site_U_iso_or_equiv
    _atom_site_adp_type
    _atom_site_calc_flag
    _atom_site_refinement_flags
    _atom_site_occupancy
    _atom_site_disorder_assembly
    _atom_site_disorder_group
    Ti Ti1 0.92494(3) 0.234506(19) 0.42358(3) 0.02364(10) Uani d . 1 . .
    Cl Cl1 0.71504(5) 0.24806(3) 0.46198(4) 0.03426(13) Uani d . 1 . .
    Cl Cl2 1.01487(6) 0.15818(3) 0.56780(4) 0.03435(13) Uani d . 1 . .
    Si Si1 1.30658(6) 0.27181(4) 0.45355(5) 0.03322(15) Uani d . 1 . .
    Si Si2 0.78071(6) 0.42245(3) 0.33826(5) 0.03503(15) Uani d . 1 . .
    Si Si3 0.71083(7) 0.05471(3) 0.35754(5) 0.03846(16) Uani d . 1 . .
    C C1 1.0327(2) 0.33664(11) 0.37062(15) 0.0275(4) Uani d . 1 . .
    H H1 1.0392 0.3416 0.301 0.033 Uiso calc R 1 . .
    C C2 1.1309(2) 0.30217(11) 0.45156(15) 0.0284(4) Uani d . 1 . .
    C C3 1.0828(2) 0.31075(12) 0.54242(15) 0.0300(4) Uani d . 1 . .
    H H3 1.1285 0.2947 0.6103 0.036 Uiso calc R 1 . .
    C C4 0.9591(2) 0.34617(11) 0.51647(15) 0.0291(4) Uani d . 1 . .
    H H4 0.9067 0.3576 0.5635 0.035 Uiso calc R 1 . .
    C C5 0.9235(2) 0.36265(11) 0.40747(15) 0.0280(4) Uani d . 1 . .
    C C6 0.7751(2) 0.18915(12) 0.26451(15) 0.0334(5) Uani d . 1 . .
    H H6 0.6838 0.2046 0.2424 0.04 Uiso calc R 1 . .
    C C7 0.8836(2) 0.22377(13) 0.24119(16) 0.0362(5) Uani d . 1 . .
    H H7 0.8795 0.2663 0.2012 0.043 Uiso calc R 1 . .
    C C8 1.0014(2) 0.18388(13) 0.28814(16) 0.0368(5) Uani d . 1 . .
    H H8 1.0909 0.195 0.2857 0.044 Uiso calc R 1 . .
    C C9 0.9620(2) 0.12503(12) 0.33887(16) 0.0350(5) Uani d . 1 . .
    H H9 1.0211 0.0891 0.376 0.042 Uiso calc R 1 . .
    C C10 0.8207(2) 0.12731(11) 0.32631(15) 0.0310(4) Uani d . 1 . .
    C C11 0.7207(3) -0.02067(16) 0.2689(3) 0.0641(8) Uani d . 1 . .
    H H11A 0.6925 -0.004 0.1965 0.096 Uiso calc R 1 . .
    H H11B 0.661 -0.0595 0.2788 0.096 Uiso calc R 1 . .
    H H11C 0.8139 -0.0383 0.2844 0.096 Uiso calc R 1 . .
    C C12 0.7701(4) 0.02490(18) 0.4949(2) 0.0724(10) Uani d . 1 . .
    H H12A 0.7092 -0.0122 0.5085 0.109 Uiso calc R 1 . .
    H H12B 0.7708 0.0658 0.5413 0.109 Uiso calc R 1 . .
    H H12C 0.8616 0.0053 0.5076 0.109 Uiso calc R 1 . .
    C C13 0.5332(3) 0.08662(16) 0.3299(3) 0.0618(8) Uani d . 1 . .
    H H13A 0.4986 0.0961 0.2551 0.093 Uiso calc R 1 . .
    H H13B 0.5298 0.1308 0.369 0.093 Uiso calc R 1 . .
    H H13C 0.4775 0.0498 0.3509 0.093 Uiso calc R 1 . .
    C C14 1.3327(2) 0.27575(16) 0.32045(19) 0.0469(6) Uani d . 1 . .
    H H14A 1.2867 0.318 0.2839 0.07 Uiso calc R 1 . .
    H H14B 1.2956 0.2324 0.2818 0.07 Uiso calc R 1 . .
    H H14C 1.4296 0.2789 0.3256 0.07 Uiso calc R 1 . .
    C C15 1.3414(3) 0.18025(18) 0.5086(3) 0.0638(9) Uani d . 1 . .
    H H15A 1.2916 0.1451 0.4582 0.096 Uiso calc R 1 . .
    H H15B 1.3126 0.1769 0.5731 0.096 Uiso calc R 1 . .
    H H15C 1.4385 0.1704 0.5237 0.096 Uiso calc R 1 . .
    C C16 1.4201(3) 0.3360(2) 0.5413(3) 0.0824(12) Uani d . 1 . .
    H H16A 1.5141 0.3206 0.5519 0.124 Uiso calc R 1 . .
    H H16B 1.3978 0.3374 0.6085 0.124 Uiso calc R 1 . .
    H H16C 1.4084 0.3839 0.5099 0.124 Uiso calc R 1 . .
    C C17 0.8614(3) 0.49936(15) 0.2878(2) 0.0541(7) Uani d . 1 . .
    H H17A 0.9104 0.4816 0.2387 0.081 Uiso calc R 1 . .
    H H17B 0.9246 0.5236 0.346 0.081 Uiso calc R 1 . .
    H H17C 0.7916 0.5333 0.2521 0.081 Uiso calc R 1 . .
    C C18 0.6585(3) 0.37676(14) 0.2286(2) 0.0508(7) Uani d . 1 . .
    H H18A 0.6149 0.3372 0.2558 0.076 Uiso calc R 1 . .
    H H18B 0.7066 0.3579 0.1796 0.076 Uiso calc R 1 . .
    H H18C 0.5898 0.4112 0.1926 0.076 Uiso calc R 1 . .
    C C19 0.6945(3) 0.45443(17) 0.4363(3) 0.0675(9) Uani d . 1 . .
    H H19A 0.6168 0.4842 0.4019 0.101 Uiso calc R 1 . .
    H H19B 0.7577 0.4828 0.4894 0.101 Uiso calc R 1 . .
    H H19C 0.6634 0.4131 0.4692 0.101 Uiso calc R 1 . .
loop_
    _atom_site_aniso_label
    _atom_site_aniso_U_11
    _atom_site_aniso_U_22
    _atom_site_aniso_U_33
    _atom_site_aniso_U_12
    _atom_site_aniso_U_13
    _atom_site_aniso_U_23
    Ti1 0.02510(18) 0.02871(19) 0.01821(16) 0.00288(14) 0.00763(13) 0.00125(14)
    Cl1 0.0271(2) 0.0417(3) 0.0371(3) 0.0018(2) 0.0138(2) -0.0020(2)
    Cl2 0.0404(3) 0.0375(3) 0.0245(2) 0.0065(2) 0.0073(2) 0.0061(2)
    Si1 0.0254(3) 0.0444(4) 0.0301(3) 0.0038(3) 0.0077(2) -0.0004(3)
    Si2 0.0319(3) 0.0316(3) 0.0409(3) 0.0044(2) 0.0085(3) 0.0080(3)
    Si3 0.0456(4) 0.0308(3) 0.0402(3) -0.0033(3) 0.0135(3) 0.0001(3)
    C1 0.0278(10) 0.0312(11) 0.0243(9) -0.0008(8) 0.0083(8) 0.0015(8)
    C2 0.0268(10) 0.0334(11) 0.0255(9) -0.0005(8) 0.0078(8) -0.0007(8)
    C3 0.0326(11) 0.0353(11) 0.0212(9) -0.0002(9) 0.0056(8) -0.0022(8)
    C4 0.0334(11) 0.0310(11) 0.0254(10) 0.0000(9) 0.0120(8) -0.0029(8)
    C5 0.0275(10) 0.0290(10) 0.0273(10) 0.0010(8) 0.0070(8) 0.0021(8)
    C6 0.0394(12) 0.0343(12) 0.0230(10) -0.0023(9) 0.0020(9) -0.0017(9)
    C7 0.0526(14) 0.0381(12) 0.0180(9) -0.0084(10) 0.0092(9) -0.0025(9)
    C8 0.0384(12) 0.0495(14) 0.0269(10) -0.0067(10) 0.0164(9) -0.0117(10)
    C9 0.0432(13) 0.0355(12) 0.0282(10) 0.0055(10) 0.0129(10) -0.0067(9)
    C10 0.0394(12) 0.0292(11) 0.0252(10) 0.0007(9) 0.0102(9) -0.0021(8)
    C11 0.076(2) 0.0430(16) 0.077(2) -0.0130(14) 0.0278(17) -0.0178(14)
    C12 0.098(3) 0.061(2) 0.0527(17) -0.0260(18) 0.0103(17) 0.0199(15)
    C13 0.0491(16) 0.0462(16) 0.093(2) -0.0067(13) 0.0235(16) -0.0016(16)
    C14 0.0336(12) 0.0719(18) 0.0394(13) 0.0101(12) 0.0168(10) 0.0136(12)
    C15 0.0499(16) 0.076(2) 0.0739(19) 0.0297(15) 0.0312(15) 0.0387(17)
    C16 0.0327(14) 0.114(3) 0.100(3) -0.0141(17) 0.0159(16) -0.061(2)
    C17 0.0524(16) 0.0399(14) 0.0620(17) -0.0081(12) 0.0010(13) 0.0171(13)
    C18 0.0360(13) 0.0431(14) 0.0625(17) -0.0001(11) -0.0059(12) 0.0117(12)
    C19 0.073(2) 0.065(2) 0.074(2) 0.0377(17) 0.0348(17) 0.0128(16)
_geom_special_details
;
All e.s.d.'s (except the e.s.d. in the dihedral angle between two l.s. planes)
are estimated using the full covariance matrix. The cell e.s.d.'s are taken
into account individually in the estimation of e.s.d.'s in distances, angles
and torsion angles; correlations between e.s.d.'s in cell parameters are only
used when they are defined by crystal symmetry. An approximate (isotropic)
treatment of cell e.s.d.'s is used for estimating e.s.d.'s involving l.s.
planes.
;
loop_
    _geom_bond_atom_site_label_1
    _geom_bond_atom_site_label_2
    _geom_bond_site_symmetry_2
    _geom_bond_distance
    _geom_bond_publ_flag
    Ti1 C8 . 2.344(2) ?
    Ti1 Cl1 . 2.3537(6) ?
    Ti1 C7 . 2.360(2) ?
    Ti1 Cl2 . 2.3723(6) ?
    Ti1 C5 . 2.398(2) ?
    Ti1 C1 . 2.399(2) ?
    Ti1 C4 . 2.399(2) ?
    Ti1 C2 . 2.404(2) ?
    Ti1 C3 . 2.408(2) ?
    Ti1 C9 . 2.410(2) ?
    Ti1 C6 . 2.418(2) ?
    Ti1 C10 . 2.467(2) ?
    Si1 C16 . 1.854(3) ?
    Si1 C15 . 1.855(3) ?
    Si1 C14 . 1.861(2) ?
    Si1 C2 . 1.883(2) ?
    Si2 C19 . 1.856(3) ?
    Si2 C18 . 1.862(3) ?
    Si2 C17 . 1.867(3) ?
    Si2 C5 . 1.878(2) ?
    Si3 C12 . 1.853(3) ?
    Si3 C11 . 1.855(3) ?
    Si3 C13 . 1.860(3) ?
    Si3 C10 . 1.876(2) ?
    C1 C2 . 1.420(3) ?
    C1 C5 . 1.421(3) ?
    C1 H1 . 0.95 ?
    C2 C3 . 1.430(3) ?
    C3 C4 . 1.391(3) ?
    C3 H3 . 0.95 ?
    C4 C5 . 1.433(3) ?
    C4 H4 . 0.95 ?
    C6 C7 . 1.391(3) ?
    C6 C10 . 1.422(3) ?
    C6 H6 . 0.95 ?
    C7 C8 . 1.416(3) ?
    C7 H7 . 0.95 ?
    C8 C9 . 1.402(3) ?
    C8 H8 . 0.95 ?
    C9 C10 . 1.416(3) ?
    C9 H9 . 0.95 ?
    C11 H11A . 0.98 ?
    C11 H11B . 0.98 ?
    C11 H11C . 0.98 ?
    C12 H12A . 0.98 ?
    C12 H12B . 0.98 ?
    C12 H12C . 0.98 ?
    C13 H13A . 0.98 ?
    C13 H13B . 0.98 ?
    C13 H13C . 0.98 ?
    C14 H14A . 0.98 ?
    C14 H14B . 0.98 ?
    C14 H14C . 0.98 ?
    C15 H15A . 0.98 ?
    C15 H15B . 0.98 ?
    C15 H15C . 0.98 ?
    C16 H16A . 0.98 ?
    C16 H16B . 0.98 ?
    C16 H16C . 0.98 ?
    C17 H17A . 0.98 ?
    C17 H17B . 0.98 ?
    C17 H17C . 0.98 ?
    C18 H18A . 0.98 ?
    C18 H18B . 0.98 ?
    C18 H18C . 0.98 ?
    C19 H19A . 0.98 ?
    C19 H19B . 0.98 ?
    C19 H19C . 0.98 ?
loop_
    _geom_angle_atom_site_label_1
    _geom_angle_atom_site_label_2
    _geom_angle_atom_site_label_3
    _geom_angle_site_symmetry_1
    _geom_angle_site_symmetry_3
    _geom_angle
    _geom_angle_publ_flag
    C8 Ti1 Cl1 . . 136.06(6) ?
    C8 Ti1 C7 . . 35.04(8) ?
    Cl1 Ti1 C7 . . 107.76(6) ?
    C8 Ti1 Cl2 . . 104.05(6) ?
    Cl1 Ti1 Cl2 . . 94.14(2) ?
    C7 Ti1 Cl2 . . 135.04(6) ?
    C8 Ti1 C5 . . 109.13(8) ?
    Cl1 Ti1 C5 . . 85.88(5) ?
    C7 Ti1 C5 . . 89.85(7) ?
    Cl2 Ti1 C5 . . 131.43(5) ?
    C8 Ti1 C1 . . 79.66(8) ?
    Cl1 Ti1 C1 . . 119.82(5) ?
    C7 Ti1 C1 . . 74.77(7) ?
    Cl2 Ti1 C1 . . 127.05(5) ?
    C5 Ti1 C1 . . 34.46(7) ?
    C8 Ti1 C4 . . 135.41(8) ?
    Cl1 Ti1 C4 . . 79.24(5) ?
    C7 Ti1 C4 . . 124.46(8) ?
    Cl2 Ti1 C4 . . 97.50(5) ?
    C5 Ti1 C4 . . 34.75(7) ?
    C1 Ti1 C4 . . 56.39(7) ?
    C8 Ti1 C2 . . 82.67(8) ?
    Cl1 Ti1 C2 . . 136.63(5) ?
    C7 Ti1 C2 . . 96.71(8) ?
    Cl2 Ti1 C2 . . 92.88(5) ?
    C5 Ti1 C2 . . 58.37(7) ?
    C1 Ti1 C2 . . 34.40(7) ?
    C4 Ti1 C2 . . 57.42(7) ?
    C8 Ti1 C3 . . 116.06(8) ?
    Cl1 Ti1 C3 . . 106.85(5) ?
    C7 Ti1 C3 . . 129.31(8) ?
    Cl2 Ti1 C3 . . 76.78(5) ?
    C5 Ti1 C3 . . 57.17(7) ?
    C1 Ti1 C3 . . 56.08(7) ?
    C4 Ti1 C3 . . 33.64(7) ?
    C2 Ti1 C3 . . 34.57(7) ?
    C8 Ti1 C9 . . 34.27(8) ?
    Cl1 Ti1 C9 . . 117.28(6) ?
    C7 Ti1 C9 . . 56.96(8) ?
    Cl2 Ti1 C9 . . 78.16(6) ?
    C5 Ti1 C9 . . 143.12(7) ?
    C1 Ti1 C9 . . 113.16(7) ?
    C4 Ti1 C9 . . 162.98(8) ?
    C2 Ti1 C9 . . 106.05(8) ?
    C3 Ti1 C9 . . 130.21(8) ?
    C8 Ti1 C6 . . 56.67(8) ?
    Cl1 Ti1 C6 . . 79.64(6) ?
    C7 Ti1 C6 . . 33.81(8) ?
    Cl2 Ti1 C6 . . 121.39(6) ?
    C5 Ti1 C6 . . 106.42(7) ?
    C1 Ti1 C6 . . 104.86(7) ?
    C4 Ti1 C6 . . 136.68(7) ?
    C2 Ti1 C6 . . 130.51(7) ?
    C3 Ti1 C6 . . 160.80(7) ?
    C9 Ti1 C6 . . 55.71(8) ?
    C8 Ti1 C10 . . 57.12(8) ?
    Cl1 Ti1 C10 . . 84.58(5) ?
    C7 Ti1 C10 . . 57.03(7) ?
    Cl2 Ti1 C10 . . 87.78(5) ?
    C5 Ti1 C10 . . 140.22(7) ?
    C1 Ti1 C10 . . 131.20(7) ?
    C4 Ti1 C10 . . 163.27(7) ?
    C2 Ti1 C10 . . 138.47(7) ?
    C3 Ti1 C10 . . 161.24(7) ?
    C9 Ti1 C10 . . 33.74(7) ?
    C6 Ti1 C10 . . 33.82(7) ?
    C16 Si1 C15 . . 108.75(19) ?
    C16 Si1 C14 . . 110.49(16) ?
    C15 Si1 C14 . . 110.56(14) ?
    C16 Si1 C2 . . 104.80(12) ?
    C15 Si1 C2 . . 111.50(11) ?
    C14 Si1 C2 . . 110.59(10) ?
    C19 Si2 C18 . . 110.54(16) ?
    C19 Si2 C17 . . 110.16(15) ?
    C18 Si2 C17 . . 109.88(13) ?
    C19 Si2 C5 . . 107.49(12) ?
    C18 Si2 C5 . . 112.99(11) ?
    C17 Si2 C5 . . 105.65(11) ?
    C12 Si3 C11 . . 109.97(17) ?
    C12 Si3 C13 . . 109.98(17) ?
    C11 Si3 C13 . . 109.33(15) ?
    C12 Si3 C10 . . 111.98(12) ?
    C11 Si3 C10 . . 105.61(12) ?
    C13 Si3 C10 . . 109.86(12) ?
    C2 C1 C5 . . 111.03(17) ?
    C2 C1 Ti1 . . 73.01(12) ?
    C5 C1 Ti1 . . 72.75(12) ?
    C2 C1 H1 . . 124.5 ?
    C5 C1 H1 . . 124.5 ?
    Ti1 C1 H1 . . 121.3 ?
    C1 C2 C3 . . 104.91(17) ?
    C1 C2 Si1 . . 129.21(15) ?
    C3 C2 Si1 . . 124.29(15) ?
    C1 C2 Ti1 . . 72.59(11) ?
    C3 C2 Ti1 . . 72.86(12) ?
    Si1 C2 Ti1 . . 130.06(11) ?
    C4 C3 C2 . . 109.76(18) ?
    C4 C3 Ti1 . . 72.84(12) ?
    C2 C3 Ti1 . . 72.57(12) ?
    C4 C3 H3 . . 125.1 ?
    C2 C3 H3 . . 125.1 ?
    Ti1 C3 H3 . . 121.1 ?
    C3 C4 C5 . . 109.03(18) ?
    C3 C4 Ti1 . . 73.52(12) ?
    C5 C4 Ti1 . . 72.58(12) ?
    C3 C4 H4 . . 125.5 ?
    C5 C4 H4 . . 125.5 ?
    Ti1 C4 H4 . . 120.1 ?
    C1 C5 C4 . . 105.19(17) ?
    C1 C5 Si2 . . 128.13(15) ?
    C4 C5 Si2 . . 125.58(16) ?
    C1 C5 Ti1 . . 72.79(12) ?
    C4 C5 Ti1 . . 72.67(12) ?
    Si2 C5 Ti1 . . 128.36(10) ?
    C7 C6 C10 . . 110.2(2) ?
    C7 C6 Ti1 . . 70.79(12) ?
    C10 C6 Ti1 . . 74.96(12) ?
    C7 C6 H6 . . 124.9 ?
    C10 C6 H6 . . 124.9 ?
    Ti1 C6 H6 . . 120.9 ?
    C6 C7 C8 . . 107.3(2) ?
    C6 C7 Ti1 . . 75.40(12) ?
    C8 C7 Ti1 . . 71.89(12) ?
    C6 C7 H7 . . 126.3 ?
    C8 C7 H7 . . 126.3 ?
    Ti1 C7 H7 . . 118.4 ?
    C9 C8 C7 . . 107.6(2) ?
    C9 C8 Ti1 . . 75.41(12) ?
    C7 C8 Ti1 . . 73.07(12) ?
    C9 C8 H8 . . 126.2 ?
    C7 C8 H8 . . 126.2 ?
    Ti1 C8 H8 . . 117.4 ?
    C8 C9 C10 . . 109.6(2) ?
    C8 C9 Ti1 . . 70.32(12) ?
    C10 C9 Ti1 . . 75.35(12) ?
    C8 C9 H9 . . 125.2 ?
    C10 C9 H9 . . 125.2 ?
    Ti1 C9 H9 . . 120.8 ?
    C9 C10 C6 . . 105.27(19) ?
    C9 C10 Si3 . . 127.46(17) ?
    C6 C10 Si3 . . 125.99(17) ?
    C9 C10 Ti1 . . 70.91(12) ?
    C6 C10 Ti1 . . 71.21(12) ?
    Si3 C10 Ti1 . . 132.15(10) ?
    Si3 C11 H11A . . 109.5 ?
    Si3 C11 H11B . . 109.5 ?
    H11A C11 H11B . . 109.5 ?
    Si3 C11 H11C . . 109.5 ?
    H11A C11 H11C . . 109.5 ?
    H11B C11 H11C . . 109.5 ?
    Si3 C12 H12A . . 109.5 ?
    Si3 C12 H12B . . 109.5 ?
    H12A C12 H12B . . 109.5 ?
    Si3 C12 H12C . . 109.5 ?
    H12A C12 H12C . . 109.5 ?
    H12B C12 H12C . . 109.5 ?
    Si3 C13 H13A . . 109.5 ?
    Si3 C13 H13B . . 109.5 ?
    H13A C13 H13B . . 109.5 ?
    Si3 C13 H13C . . 109.5 ?
    H13A C13 H13C . . 109.5 ?
    H13B C13 H13C . . 109.5 ?
    Si1 C14 H14A . . 109.5 ?
    Si1 C14 H14B . . 109.5 ?
    H14A C14 H14B . . 109.5 ?
    Si1 C14 H14C . . 109.5 ?
    H14A C14 H14C . . 109.5 ?
    H14B C14 H14C . . 109.5 ?
    Si1 C15 H15A . . 109.5 ?
    Si1 C15 H15B . . 109.5 ?
    H15A C15 H15B . . 109.5 ?
    Si1 C15 H15C . . 109.5 ?
    H15A C15 H15C . . 109.5 ?
    H15B C15 H15C . . 109.5 ?
    Si1 C16 H16A . . 109.5 ?
    Si1 C16 H16B . . 109.5 ?
    H16A C16 H16B . . 109.5 ?
    Si1 C16 H16C . . 109.5 ?
    H16A C16 H16C . . 109.5 ?
    H16B C16 H16C . . 109.5 ?
    Si2 C17 H17A . . 109.5 ?
    Si2 C17 H17B . . 109.5 ?
    H17A C17 H17B . . 109.5 ?
    Si2 C17 H17C . . 109.5 ?
    H17A C17 H17C . . 109.5 ?
    H17B C17 H17C . . 109.5 ?
    Si2 C18 H18A . . 109.5 ?
    Si2 C18 H18B . . 109.5 ?
    H18A C18 H18B . . 109.5 ?
    Si2 C18 H18C . . 109.5 ?
    H18A C18 H18C . . 109.5 ?
    H18B C18 H18C . . 109.5 ?
    Si2 C19 H19A . . 109.5 ?
    Si2 C19 H19B . . 109.5 ?
    H19A C19 H19B . . 109.5 ?
    Si2 C19 H19C . . 109.5 ?
    H19A C19 H19C . . 109.5 ?
    H19B C19 H19C . . 109.5 ?
loop_
    _geom_torsion_atom_site_label_1
    _geom_torsion_atom_site_label_2
    _geom_torsion_atom_site_label_3
    _geom_torsion_atom_site_label_4
    _geom_torsion_site_symmetry_1
    _geom_torsion_site_symmetry_2
    _geom_torsion_site_symmetry_3
    _geom_torsion_site_symmetry_4
    _geom_torsion
    _geom_torsion_publ_flag
    C8 Ti1 C1 C2 . . . . -92.10(13) ?
    Cl1 Ti1 C1 C2 . . . . 130.24(10) ?
    C7 Ti1 C1 C2 . . . . -127.73(13) ?
    Cl2 Ti1 C1 C2 . . . . 7.78(14) ?
    C5 Ti1 C1 C2 . . . . 119.20(17) ?
    C4 Ti1 C1 C2 . . . . 79.99(13) ?
    C3 Ti1 C1 C2 . . . . 39.25(11) ?
    C9 Ti1 C1 C2 . . . . -84.70(13) ?
    C6 Ti1 C1 C2 . . . . -143.33(12) ?
    C10 Ti1 C1 C2 . . . . -118.84(13) ?
    C8 Ti1 C1 C5 . . . . 148.70(13) ?
    Cl1 Ti1 C1 C5 . . . . 11.05(13) ?
    C7 Ti1 C1 C5 . . . . 113.08(13) ?
    Cl2 Ti1 C1 C5 . . . . -111.42(11) ?
    C4 Ti1 C1 C5 . . . . -39.20(11) ?
    C2 Ti1 C1 C5 . . . . -119.20(17) ?
    C3 Ti1 C1 C5 . . . . -79.94(13) ?
    C9 Ti1 C1 C5 . . . . 156.11(12) ?
    C6 Ti1 C1 C5 . . . . 97.47(12) ?
    C10 Ti1 C1 C5 . . . . 121.96(12) ?
    C5 C1 C2 C3 . . . . -3.0(2) ?
    Ti1 C1 C2 C3 . . . . -66.23(14) ?
    C5 C1 C2 Si1 . . . . -168.80(16) ?
    Ti1 C1 C2 Si1 . . . . 127.93(18) ?
    C5 C1 C2 Ti1 . . . . 63.27(15) ?
    C16 Si1 C2 C1 . . . . 107.6(2) ?
    C15 Si1 C2 C1 . . . . -134.9(2) ?
    C14 Si1 C2 C1 . . . . -11.4(2) ?
    C16 Si1 C2 C3 . . . . -55.7(2) ?
    C15 Si1 C2 C3 . . . . 61.7(2) ?
    C14 Si1 C2 C3 . . . . -174.82(19) ?
    C16 Si1 C2 Ti1 . . . . -151.92(18) ?
    C15 Si1 C2 Ti1 . . . . -34.44(19) ?
    C14 Si1 C2 Ti1 . . . . 89.01(16) ?
    C8 Ti1 C2 C1 . . . . 82.40(13) ?
    Cl1 Ti1 C2 C1 . . . . -74.67(13) ?
    C7 Ti1 C2 C1 . . . . 50.21(13) ?
    Cl2 Ti1 C2 C1 . . . . -173.79(11) ?
    C5 Ti1 C2 C1 . . . . -35.46(11) ?
    C4 Ti1 C2 C1 . . . . -76.73(13) ?
    C3 Ti1 C2 C1 . . . . -112.26(17) ?
    C9 Ti1 C2 C1 . . . . 107.71(12) ?
    C6 Ti1 C2 C1 . . . . 49.40(15) ?
    C10 Ti1 C2 C1 . . . . 96.29(14) ?
    C8 Ti1 C2 C3 . . . . -165.34(13) ?
    Cl1 Ti1 C2 C3 . . . . 37.60(15) ?
    C7 Ti1 C2 C3 . . . . 162.47(13) ?
    Cl2 Ti1 C2 C3 . . . . -61.53(12) ?
    C5 Ti1 C2 C3 . . . . 76.81(13) ?
    C1 Ti1 C2 C3 . . . . 112.26(17) ?
    C4 Ti1 C2 C3 . . . . 35.53(12) ?
    C9 Ti1 C2 C3 . . . . -140.03(12) ?
    C6 Ti1 C2 C3 . . . . 161.66(12) ?
    C10 Ti1 C2 C3 . . . . -151.44(12) ?
    C8 Ti1 C2 Si1 . . . . -44.60(13) ?
    Cl1 Ti1 C2 Si1 . . . . 158.33(8) ?
    C7 Ti1 C2 Si1 . . . . -76.79(14) ?
    Cl2 Ti1 C2 Si1 . . . . 59.20(12) ?
    C5 Ti1 C2 Si1 . . . . -162.46(16) ?
    C1 Ti1 C2 Si1 . . . . -127.00(19) ?
    C4 Ti1 C2 Si1 . . . . 156.26(16) ?
    C3 Ti1 C2 Si1 . . . . 120.73(19) ?
    C9 Ti1 C2 Si1 . . . . -19.30(15) ?
    C6 Ti1 C2 Si1 . . . . -77.61(16) ?
    C10 Ti1 C2 Si1 . . . . -30.71(19) ?
    C1 C2 C3 C4 . . . . 2.2(2) ?
    Si1 C2 C3 C4 . . . . 168.97(16) ?
    Ti1 C2 C3 C4 . . . . -63.81(15) ?
    C1 C2 C3 Ti1 . . . . 66.04(14) ?
    Si1 C2 C3 Ti1 . . . . -127.22(16) ?
    C8 Ti1 C3 C4 . . . . 134.12(13) ?
    Cl1 Ti1 C3 C4 . . . . -36.15(12) ?
    C7 Ti1 C3 C4 . . . . 95.15(14) ?
    Cl2 Ti1 C3 C4 . . . . -126.51(12) ?
    C5 Ti1 C3 C4 . . . . 37.31(12) ?
    C1 Ti1 C3 C4 . . . . 78.83(13) ?
    C2 Ti1 C3 C4 . . . . 117.89(18) ?
    C9 Ti1 C3 C4 . . . . 171.82(12) ?
    C6 Ti1 C3 C4 . . . . 71.2(3) ?
    C10 Ti1 C3 C4 . . . . -161.9(2) ?
    C8 Ti1 C3 C2 . . . . 16.23(15) ?
    Cl1 Ti1 C3 C2 . . . . -154.04(11) ?
    C7 Ti1 C3 C2 . . . . -22.74(16) ?
    Cl2 Ti1 C3 C2 . . . . 115.60(12) ?
    C5 Ti1 C3 C2 . . . . -80.58(13) ?
    C1 Ti1 C3 C2 . . . . -39.06(12) ?
    C4 Ti1 C3 C2 . . . . -117.89(18) ?
    C9 Ti1 C3 C2 . . . . 53.93(15) ?
    C6 Ti1 C3 C2 . . . . -46.7(3) ?
    C10 Ti1 C3 C2 . . . . 80.2(3) ?
    C2 C3 C4 C5 . . . . -0.7(2) ?
    Ti1 C3 C4 C5 . . . . -64.39(15) ?
    C2 C3 C4 Ti1 . . . . 63.64(15) ?
    C8 Ti1 C4 C3 . . . . -66.74(16) ?
    Cl1 Ti1 C4 C3 . . . . 144.92(12) ?
    C7 Ti1 C4 C3 . . . . -110.83(13) ?
    Cl2 Ti1 C4 C3 . . . . 52.11(12) ?
    C5 Ti1 C4 C3 . . . . -116.70(17) ?
    C1 Ti1 C4 C3 . . . . -77.84(13) ?
    C2 Ti1 C4 C3 . . . . -36.52(12) ?
    C9 Ti1 C4 C3 . . . . -21.8(3) ?
    C6 Ti1 C4 C3 . . . . -153.01(13) ?
    C10 Ti1 C4 C3 . . . . 159.7(2) ?
    C8 Ti1 C4 C5 . . . . 49.96(17) ?
    Cl1 Ti1 C4 C5 . . . . -98.38(11) ?
    C7 Ti1 C4 C5 . . . . 5.87(16) ?
    Cl2 Ti1 C4 C5 . . . . 168.81(11) ?
    C1 Ti1 C4 C5 . . . . 38.85(11) ?
    C2 Ti1 C4 C5 . . . . 80.18(13) ?
    C3 Ti1 C4 C5 . . . . 116.70(17) ?
    C9 Ti1 C4 C5 . . . . 94.9(3) ?
    C6 Ti1 C4 C5 . . . . -36.31(17) ?
    C10 Ti1 C4 C5 . . . . -83.6(3) ?
    C2 C1 C5 C4 . . . . 2.5(2) ?
    Ti1 C1 C5 C4 . . . . 65.97(14) ?
    C2 C1 C5 Si2 . . . . 170.91(16) ?
    Ti1 C1 C5 Si2 . . . . -125.65(17) ?
    C2 C1 C5 Ti1 . . . . -63.44(15) ?
    C3 C4 C5 C1 . . . . -1.1(2) ?
    Ti1 C4 C5 C1 . . . . -66.06(14) ?
    C3 C4 C5 Si2 . . . . -169.83(16) ?
    Ti1 C4 C5 Si2 . . . . 125.18(16) ?
    C3 C4 C5 Ti1 . . . . 64.99(15) ?
    C19 Si2 C5 C1 . . . . -167.0(2) ?
    C18 Si2 C5 C1 . . . . 70.8(2) ?
    C17 Si2 C5 C1 . . . . -49.4(2) ?
    C19 Si2 C5 C4 . . . . -0.8(2) ?
    C18 Si2 C5 C4 . . . . -123.0(2) ?
    C17 Si2 C5 C4 . . . . 116.8(2) ?
    C19 Si2 C5 Ti1 . . . . 94.86(17) ?
    C18 Si2 C5 Ti1 . . . . -27.36(17) ?
    C17 Si2 C5 Ti1 . . . . -147.53(14) ?
    C8 Ti1 C5 C1 . . . . -32.75(13) ?
    Cl1 Ti1 C5 C1 . . . . -170.40(11) ?
    C7 Ti1 C5 C1 . . . . -62.58(12) ?
    Cl2 Ti1 C5 C1 . . . . 97.70(12) ?
    C4 Ti1 C5 C1 . . . . 112.58(17) ?
    C2 Ti1 C5 C1 . . . . 35.39(11) ?
    C3 Ti1 C5 C1 . . . . 76.49(12) ?
    C9 Ti1 C5 C1 . . . . -38.36(18) ?
    C6 Ti1 C5 C1 . . . . -92.48(12) ?
    C10 Ti1 C5 C1 . . . . -93.97(15) ?
    C8 Ti1 C5 C4 . . . . -145.33(12) ?
    Cl1 Ti1 C5 C4 . . . . 77.02(11) ?
    C7 Ti1 C5 C4 . . . . -175.16(13) ?
    Cl2 Ti1 C5 C4 . . . . -14.87(14) ?
    C1 Ti1 C5 C4 . . . . -112.58(17) ?
    C2 Ti1 C5 C4 . . . . -77.18(12) ?
    C3 Ti1 C5 C4 . . . . -36.09(12) ?
    C9 Ti1 C5 C4 . . . . -150.93(14) ?
    C6 Ti1 C5 C4 . . . . 154.94(12) ?
    C10 Ti1 C5 C4 . . . . 153.45(12) ?
    C8 Ti1 C5 Si2 . . . . 92.64(13) ?
    Cl1 Ti1 C5 Si2 . . . . -45.01(12) ?
    C7 Ti1 C5 Si2 . . . . 62.81(13) ?
    Cl2 Ti1 C5 Si2 . . . . -136.90(9) ?
    C1 Ti1 C5 Si2 . . . . 125.39(19) ?
    C4 Ti1 C5 Si2 . . . . -122.03(19) ?
    C2 Ti1 C5 Si2 . . . . 160.79(16) ?
    C3 Ti1 C5 Si2 . . . . -158.12(16) ?
    C9 Ti1 C5 Si2 . . . . 87.04(17) ?
    C6 Ti1 C5 Si2 . . . . 32.91(14) ?
    C10 Ti1 C5 Si2 . . . . 31.42(19) ?
    C8 Ti1 C6 C7 . . . . -38.83(14) ?
    Cl1 Ti1 C6 C7 . . . . 146.12(14) ?
    Cl2 Ti1 C6 C7 . . . . -125.34(13) ?
    C5 Ti1 C6 C7 . . . . 63.59(15) ?
    C1 Ti1 C6 C7 . . . . 27.80(15) ?
    C4 Ti1 C6 C7 . . . . 84.20(17) ?
    C2 Ti1 C6 C7 . . . . 1.45(18) ?
    C3 Ti1 C6 C7 . . . . 34.3(3) ?
    C9 Ti1 C6 C7 . . . . -80.35(15) ?
    C10 Ti1 C6 C7 . . . . -118.1(2) ?
    C8 Ti1 C6 C10 . . . . 79.29(14) ?
    Cl1 Ti1 C6 C10 . . . . -95.75(12) ?
    C7 Ti1 C6 C10 . . . . 118.1(2) ?
    Cl2 Ti1 C6 C10 . . . . -7.22(15) ?
    C5 Ti1 C6 C10 . . . . -178.29(12) ?
    C1 Ti1 C6 C10 . . . . 145.92(13) ?
    C4 Ti1 C6 C10 . . . . -157.68(12) ?
    C2 Ti1 C6 C10 . . . . 119.58(13) ?
    C3 Ti1 C6 C10 . . . . 152.5(2) ?
    C9 Ti1 C6 C10 . . . . 37.77(13) ?
    C10 C6 C7 C8 . . . . 0.2(2) ?
    Ti1 C6 C7 C8 . . . . 65.30(14) ?
    C10 C6 C7 Ti1 . . . . -65.13(15) ?
    C8 Ti1 C7 C6 . . . . 114.2(2) ?
    Cl1 Ti1 C7 C6 . . . . -35.16(15) ?
    Cl2 Ti1 C7 C6 . . . . 80.19(16) ?
    C5 Ti1 C7 C6 . . . . -120.78(14) ?
    C1 Ti1 C7 C6 . . . . -152.15(15) ?
    C4 Ti1 C7 C6 . . . . -124.12(14) ?
    C2 Ti1 C7 C6 . . . . -178.89(14) ?
    C3 Ti1 C7 C6 . . . . -166.13(13) ?
    C9 Ti1 C7 C6 . . . . 76.30(15) ?
    C10 Ti1 C7 C6 . . . . 35.82(13) ?
    Cl1 Ti1 C7 C8 . . . . -149.32(12) ?
    Cl2 Ti1 C7 C8 . . . . -33.97(17) ?
    C5 Ti1 C7 C8 . . . . 125.06(14) ?
    C1 Ti1 C7 C8 . . . . 93.69(14) ?
    C4 Ti1 C7 C8 . . . . 121.71(14) ?
    C2 Ti1 C7 C8 . . . . 66.95(14) ?
    C3 Ti1 C7 C8 . . . . 79.71(16) ?
    C9 Ti1 C7 C8 . . . . -37.86(13) ?
    C6 Ti1 C7 C8 . . . . -114.2(2) ?
    C10 Ti1 C7 C8 . . . . -78.35(14) ?
    C6 C7 C8 C9 . . . . 0.4(2) ?
    Ti1 C7 C8 C9 . . . . 68.09(14) ?
    C6 C7 C8 Ti1 . . . . -67.66(15) ?
    Cl1 Ti1 C8 C9 . . . . -69.53(16) ?
    C7 Ti1 C8 C9 . . . . -113.98(19) ?
    Cl2 Ti1 C8 C9 . . . . 42.00(14) ?
    C5 Ti1 C8 C9 . . . . -174.02(13) ?
    C1 Ti1 C8 C9 . . . . 167.85(15) ?
    C4 Ti1 C8 C9 . . . . 158.46(13) ?
    C2 Ti1 C8 C9 . . . . 133.15(14) ?
    C3 Ti1 C8 C9 . . . . 123.95(13) ?
    C6 Ti1 C8 C9 . . . . -76.56(14) ?
    C10 Ti1 C8 C9 . . . . -35.92(13) ?
    Cl1 Ti1 C8 C7 . . . . 44.45(17) ?
    Cl2 Ti1 C8 C7 . . . . 155.98(12) ?
    C5 Ti1 C8 C7 . . . . -60.04(14) ?
    C1 Ti1 C8 C7 . . . . -78.17(14) ?
    C4 Ti1 C8 C7 . . . . -87.56(16) ?
    C2 Ti1 C8 C7 . . . . -112.87(14) ?
    C3 Ti1 C8 C7 . . . . -122.07(13) ?
    C9 Ti1 C8 C7 . . . . 113.98(19) ?
    C6 Ti1 C8 C7 . . . . 37.42(13) ?
    C10 Ti1 C8 C7 . . . . 78.06(14) ?
    C7 C8 C9 C10 . . . . -0.9(2) ?
    Ti1 C8 C9 C10 . . . . 65.64(15) ?
    C7 C8 C9 Ti1 . . . . -66.51(14) ?
    Cl1 Ti1 C9 C8 . . . . 132.99(12) ?
    C7 Ti1 C9 C8 . . . . 38.74(13) ?
    Cl2 Ti1 C9 C8 . . . . -138.45(14) ?
    C5 Ti1 C9 C8 . . . . 9.4(2) ?
    C1 Ti1 C9 C8 . . . . -13.02(16) ?
    C4 Ti1 C9 C8 . . . . -61.7(3) ?
    C2 Ti1 C9 C8 . . . . -48.84(15) ?
    C3 Ti1 C9 C8 . . . . -77.35(16) ?
    C6 Ti1 C9 C8 . . . . 79.62(14) ?
    C10 Ti1 C9 C8 . . . . 117.49(19) ?
    C8 Ti1 C9 C10 . . . . -117.49(19) ?
    Cl1 Ti1 C9 C10 . . . . 15.50(14) ?
    C7 Ti1 C9 C10 . . . . -78.75(14) ?
    Cl2 Ti1 C9 C10 . . . . 104.06(12) ?
    C5 Ti1 C9 C10 . . . . -108.06(15) ?
    C1 Ti1 C9 C10 . . . . -130.51(12) ?
    C4 Ti1 C9 C10 . . . . -179.2(2) ?
    C2 Ti1 C9 C10 . . . . -166.34(12) ?
    C3 Ti1 C9 C10 . . . . 165.16(12) ?
    C6 Ti1 C9 C10 . . . . -37.87(12) ?
    C8 C9 C10 C6 . . . . 0.9(2) ?
    Ti1 C9 C10 C6 . . . . 63.40(14) ?
    C8 C9 C10 Si3 . . . . 168.54(15) ?
    Ti1 C9 C10 Si3 . . . . -129.01(16) ?
    C8 C9 C10 Ti1 . . . . -62.45(15) ?
    C7 C6 C10 C9 . . . . -0.7(2) ?
    Ti1 C6 C10 C9 . . . . -63.20(14) ?
    C7 C6 C10 Si3 . . . . -168.51(15) ?
    Ti1 C6 C10 Si3 . . . . 128.97(16) ?
    C7 C6 C10 Ti1 . . . . 62.52(15) ?
    C12 Si3 C10 C9 . . . . 55.8(2) ?
    C11 Si3 C10 C9 . . . . -63.8(2) ?
    C13 Si3 C10 C9 . . . . 178.4(2) ?
    C12 Si3 C10 C6 . . . . -139.0(2) ?
    C11 Si3 C10 C6 . . . . 101.3(2) ?
    C13 Si3 C10 C6 . . . . -16.5(2) ?
    C12 Si3 C10 Ti1 . . . . -42.1(2) ?
    C11 Si3 C10 Ti1 . . . . -161.77(16) ?
    C13 Si3 C10 Ti1 . . . . 80.43(18) ?
    C8 Ti1 C10 C9 . . . . 36.50(13) ?
    Cl1 Ti1 C10 C9 . . . . -166.20(12) ?
    C7 Ti1 C10 C9 . . . . 78.53(14) ?
    Cl2 Ti1 C10 C9 . . . . -71.83(12) ?
    C5 Ti1 C10 C9 . . . . 116.91(14) ?
    C1 Ti1 C10 C9 . . . . 68.30(15) ?
    C4 Ti1 C10 C9 . . . . 179.2(2) ?
    C2 Ti1 C10 C9 . . . . 20.02(17) ?
    C3 Ti1 C10 C9 . . . . -37.4(3) ?
    C6 Ti1 C10 C9 . . . . 114.34(18) ?
    C8 Ti1 C10 C6 . . . . -77.84(14) ?
    Cl1 Ti1 C10 C6 . . . . 79.46(13) ?
    C7 Ti1 C10 C6 . . . . -35.80(13) ?
    Cl2 Ti1 C10 C6 . . . . 173.84(13) ?
    C5 Ti1 C10 C6 . . . . 2.57(19) ?
    C1 Ti1 C10 C6 . . . . -46.04(16) ?
    C4 Ti1 C10 C6 . . . . 64.9(3) ?
    C2 Ti1 C10 C6 . . . . -94.31(15) ?
    C3 Ti1 C10 C6 . . . . -151.8(2) ?
    C9 Ti1 C10 C6 . . . . -114.34(18) ?
    C8 Ti1 C10 Si3 . . . . 160.20(18) ?
    Cl1 Ti1 C10 Si3 . . . . -42.50(14) ?
    C7 Ti1 C10 Si3 . . . . -157.76(18) ?
    Cl2 Ti1 C10 Si3 . . . . 51.88(14) ?
    C5 Ti1 C10 Si3 . . . . -119.39(14) ?
    C1 Ti1 C10 Si3 . . . . -168.00(12) ?
    C4 Ti1 C10 Si3 . . . . -57.1(3) ?
    C2 Ti1 C10 Si3 . . . . 143.73(13) ?
    C3 Ti1 C10 Si3 . . . . 86.3(3) ?
    C9 Ti1 C10 Si3 . . . . 123.7(2) ?
    C6 Ti1 C10 Si3 . . . . -122.0(2) ?
_iucr_refine_instructions_details
;
TITL k1595 in P 21/c
CELL  0.71073  10.2588  18.6417  13.3061   90.000  105.2380   90.000
ZERR     4.00   0.0002   0.0004   0.0002    0.000    0.0012    0.000
LATT   1
SYMM  - X, 1/2 + Y, 1/2 - Z
SFAC  C    H    CL   SI   TI
UNIT  76   136  8    12   4
MERG   2
FMAP   2
PLAN   20
SIZE     0.20   0.20   0.20
ACTA
BOND   $H
CONF
L.S.  10
TEMP  -123.00
WGHT    0.037300    1.658300
FVAR       0.39810
MOLE    1
TI1   5    0.924940    0.234506    0.423576    11.00000    0.02510    0.02871 =
         0.01821    0.00125    0.00763    0.00288
CL1   3    0.715040    0.248057    0.461977    11.00000    0.02709    0.04166 =
         0.03710   -0.00195    0.01383    0.00179
CL2   3    1.014866    0.158180    0.567797    11.00000    0.04038    0.03748 =
         0.02453    0.00609    0.00735    0.00651
SI1   4    1.306577    0.271810    0.453551    11.00000    0.02538    0.04436 =
         0.03012   -0.00043    0.00766    0.00378
SI2   4    0.780712    0.422455    0.338261    11.00000    0.03189    0.03164 =
         0.04094    0.00795    0.00849    0.00445
SI3   4    0.710827    0.054709    0.357544    11.00000    0.04560    0.03081 =
         0.04021    0.00005    0.01347   -0.00327
C1    1    1.032718    0.336640    0.370618    11.00000    0.02782    0.03117 =
         0.02429    0.00150    0.00833   -0.00085
AFIX  43
H1    2    1.039195    0.341647    0.301044    11.00000   -1.20000
AFIX   0
C2    1    1.130886    0.302168    0.451560    11.00000    0.02676    0.03344 =
         0.02554   -0.00071    0.00783   -0.00052
C3    1    1.082827    0.310750    0.542423    11.00000    0.03258    0.03532 =
         0.02116   -0.00218    0.00561   -0.00018
AFIX  43
H3    2    1.128487    0.294684    0.610302    11.00000   -1.20000
AFIX   0
C4    1    0.959127    0.346172    0.516470    11.00000    0.03336    0.03103 =
         0.02541   -0.00288    0.01204   -0.00005
AFIX  43
H4    2    0.906688    0.357598    0.563459    11.00000   -1.20000
AFIX   0
C5    1    0.923540    0.362647    0.407470    11.00000    0.02752    0.02899 =
         0.02729    0.00210    0.00703    0.00095
C6    1    0.775099    0.189147    0.264509    11.00000    0.03945    0.03425 =
         0.02302   -0.00169    0.00197   -0.00228
AFIX  43
H6    2    0.683759    0.204578    0.242356    11.00000   -1.20000
AFIX   0
C7    1    0.883624    0.223766    0.241195    11.00000    0.05255    0.03812 =
         0.01797   -0.00249    0.00924   -0.00836
AFIX  43
H7    2    0.879528    0.266308    0.201176    11.00000   -1.20000
AFIX   0
C8    1    1.001392    0.183878    0.288137    11.00000    0.03844    0.04954 =
         0.02685   -0.01171    0.01635   -0.00665
AFIX  43
H8    2    1.090881    0.194992    0.285692    11.00000   -1.20000
AFIX   0
C9    1    0.962022    0.125025    0.338865    11.00000    0.04324    0.03555 =
         0.02824   -0.00670    0.01290    0.00552
AFIX  43
H9    2    1.021134    0.089110    0.375982    11.00000   -1.20000
AFIX   0
C10   1    0.820664    0.127308    0.326311    11.00000    0.03941    0.02923 =
         0.02521   -0.00212    0.01016    0.00073
C11   1    0.720717   -0.020668    0.268874    11.00000    0.07634    0.04303 =
         0.07710   -0.01781    0.02775   -0.01304
AFIX 137
H11A  2    0.692528   -0.004004    0.196532    11.00000   -1.50000
H11B  2    0.660972   -0.059522    0.278818    11.00000   -1.50000
H11C  2    0.813878   -0.038309    0.284420    11.00000   -1.50000
AFIX   0
C12   1    0.770095    0.024899    0.494909    11.00000    0.09779    0.06131 =
         0.05271    0.01994    0.01029   -0.02600
AFIX 137
H12A  2    0.709186   -0.012194    0.508469    11.00000   -1.50000
H12B  2    0.770813    0.065839    0.541255    11.00000   -1.50000
H12C  2    0.861625    0.005291    0.507637    11.00000   -1.50000
AFIX   0
C13   1    0.533169    0.086621    0.329868    11.00000    0.04910    0.04620 =
         0.09288   -0.00161    0.02351   -0.00673
AFIX 137
H13A  2    0.498563    0.096085    0.255136    11.00000   -1.50000
H13B  2    0.529800    0.130828    0.368965    11.00000   -1.50000
H13C  2    0.477522    0.049767    0.350918    11.00000   -1.50000
AFIX   0
C14   1    1.332721    0.275751    0.320452    11.00000    0.03355    0.07192 =
         0.03942    0.01358    0.01682    0.01007
AFIX 137
H14A  2    1.286720    0.318043    0.283875    11.00000   -1.50000
H14B  2    1.295602    0.232369    0.281816    11.00000   -1.50000
H14C  2    1.429607    0.278916    0.325579    11.00000   -1.50000
AFIX   0
C15   1    1.341412    0.180251    0.508615    11.00000    0.04994    0.07586 =
         0.07390    0.03872    0.03116    0.02969
AFIX 137
H15A  2    1.291610    0.145095    0.458198    11.00000   -1.50000
H15B  2    1.312568    0.176893    0.573068    11.00000   -1.50000
H15C  2    1.438465    0.170387    0.523671    11.00000   -1.50000
AFIX   0
C16   1    1.420111    0.336026    0.541310    11.00000    0.03267    0.11405 =
         0.09976   -0.06088    0.01587   -0.01412
AFIX 137
H16A  2    1.514107    0.320644    0.551934    11.00000   -1.50000
H16B  2    1.397788    0.337446    0.608513    11.00000   -1.50000
H16C  2    1.408442    0.383926    0.509866    11.00000   -1.50000
AFIX   0
C17   1    0.861410    0.499358    0.287759    11.00000    0.05243    0.03986 =
         0.06205    0.01708    0.00103   -0.00809
AFIX 137
H17A  2    0.910390    0.481573    0.238727    11.00000   -1.50000
H17B  2    0.924641    0.523576    0.345969    11.00000   -1.50000
H17C  2    0.791565    0.533300    0.252070    11.00000   -1.50000
AFIX   0
C18   1    0.658525    0.376763    0.228562    11.00000    0.03601    0.04313 =
         0.06253    0.01174   -0.00591   -0.00013
AFIX 137
H18A  2    0.614908    0.337202    0.255776    11.00000   -1.50000
H18B  2    0.706552    0.357861    0.179584    11.00000   -1.50000
H18C  2    0.589795    0.411171    0.192577    11.00000   -1.50000
AFIX   0
C19   1    0.694487    0.454430    0.436277    11.00000    0.07258    0.06499 =
         0.07383    0.01279    0.03484    0.03769
AFIX 137
H19A  2    0.616839    0.484218    0.401929    11.00000   -1.50000
H19B  2    0.757732    0.482829    0.489443    11.00000   -1.50000
H19C  2    0.663364    0.413126    0.469212    11.00000   -1.50000
HKLF    4
REM  k1595 in P 21/c
REM R1 =  0.0365 for   4437 Fo > 4sig(Fo)  and  0.0535 for all   5586 data
REM    235 parameters refined using      0 restraints
END
WGHT      0.0373      1.6583
REM Highest difference peak  0.339,  deepest hole -0.373,  1-sigma level  0.055
Q1    1   0.7758  0.0798  0.3288  11.00000  0.05    0.34
Q2    1   1.0509  0.1997  0.5938  11.00000  0.05    0.34
Q3    1   0.7930  0.0952  0.3577  11.00000  0.05    0.33
Q4    1   0.7434  0.4391  0.3850  11.00000  0.05    0.31
Q5    1   0.8943  0.1303  0.3590  11.00000  0.05    0.30
Q6    1   1.2059  0.2842  0.4524  11.00000  0.05    0.26
Q7    1   1.2507  0.2870  0.2674  11.00000  0.05    0.25
Q8    1   0.9320  0.3485  0.4592  11.00000  0.05    0.25
Q9    1   1.1244  0.3051  0.4994  11.00000  0.05    0.25
Q10   1   0.7193  0.4010  0.2700  11.00000  0.05    0.24
Q11   1   1.0964  0.3248  0.4165  11.00000  0.05    0.24
Q12   1   0.6813  0.0070  0.2214  11.00000  0.05    0.23
Q13   1   0.9401  0.1981  0.2483  11.00000  0.05    0.23
Q14   1   1.3547  0.2283  0.5199  11.00000  0.05    0.22
Q15   1   0.7130  0.2137  0.4792  11.00000  0.05    0.22
Q16   1   1.0245  0.3375  0.5416  11.00000  0.05    0.22
Q17   1   1.0059  0.1710  0.3497  11.00000  0.05    0.22
Q18   1   0.7679 -0.0190  0.2018  11.00000  0.05    0.21
Q19   1   0.7937  0.2389  0.4740  11.00000  0.05    0.21
Q20   1   0.9572  0.2211  0.2837  11.00000  0.05    0.20
;
data_global
_journal_date_recd_electronic     2011-10-21
_journal_date_accepted     2011-11-02
_journal_name_full     'Acta Crystallographica, Section E'
_journal_year     2011
_journal_volume     67
_journal_issue     12
_journal_page_first     m1693
_journal_page_last     m1693
_journal_paper_category     QM
_journal_coeditor_code     FJ2469
_publ_contact_author_name     'Perdih, Franc'
_publ_contact_author_address
;
Faculty of Chemistry and Chemical Technology
University of Ljubljana
A\<sker\<ceva 5, PO Box 537
SI-1000 Ljubljana
Slovenia
;
_publ_contact_author_email     franc.perdih@fkkt.uni-lj.si
_publ_contact_author_fax      38612419220
_publ_contact_author_phone      38612419148
_publ_section_title
;\
[\h^5^-1,3-Bis(trimethylsilyl)cyclopentadienyl]dichlorido[\h^5^-\
(trimethylsilyl)cyclopentadienyl]titanium(IV)
;
loop_
    _publ_author_name
    _publ_author_address
    'Perdih, Franc'
;
Faculty of Chemistry and Chemical Technology
University of Ljubljana
A\<sker\<ceva 5, PO Box 537
SI-1000 Ljubljana
Slovenia
and
CO EN--FIST
Dunajska 156
SI-1000 Ljubljana
Slovenia
;
