# Supplementary material for: [η5-1,3-Bis(trimethyl­sil­yl)cyclo­penta­dien­yl]dichlorido[η5-(trimethyl­sil­yl)cyclo­penta­dien­yl]titanium(IV)
Source: Acta Crystallogr Sect E Struct Rep Online. 2011 Nov 5;67(Pt 12):m1693. doi: 10.1107/S1600536811046228 (PMC3238619; doi:10.1107/S1600536811046228)
Supplement: Supplementary file 2 [file e-67-m1693-Isup2.hkl]

#
# h,k,l, Fc-squared, Fo-squared, sigma(Fo-squared) and status flag
#
data_I
_shelx_title ' k1595 in P 21/c'
_shelx_refln_list_code          4
_shelx_F_calc_maximum      185.07
_exptl_crystal_F_000       984.00
_reflns_d_resolution_high  0.7711
 
loop_
 _symmetry_equiv_pos_as_xyz
 'x, y, z'
 '-x, y+1/2, -z+1/2'
 '-x, -y, -z'
 'x, -y-1/2, z-1/2'
 
_cell_length_a    10.2588
_cell_length_b    18.6417
_cell_length_c    13.3061
_cell_angle_alpha  90.000
_cell_angle_beta  105.238
_cell_angle_gamma  90.000
 
_shelx_F_squared_multiplier     1.000
 
loop_
 _refln_index_h
 _refln_index_k
 _refln_index_l
 _refln_F_squared_calc
 _refln_F_squared_meas
 _refln_F_squared_sigma
 _refln_observed_status
   2   0   0     3941.35     3816.25     72.56 o
   3   0   0    34252.30    33307.04    521.83 o
   4   0   0     8366.36     7603.48    126.20 o
   5   0   0     8991.56     8132.26    158.38 o
   6   0   0      135.65      135.66      8.20 o
   7   0   0      397.07      339.48     12.62 o
   8   0   0     2305.51     2392.10     46.06 o
   9   0   0        0.63        4.42      8.83 o
  10   0   0     1386.07     1492.93     39.12 o
  11   0   0        2.06      -11.99     11.99 o
  12   0   0       57.98       75.72     22.08 o
   2   1   0    12031.48    11749.70    169.44 o
   3   1   0      183.32      254.73      6.01 o
   4   1   0      852.11      813.35     12.02 o
   5   1   0     5559.15     5760.72     68.49 o
   6   1   0       81.94       72.85      5.99 o
   7   1   0     1272.39     1159.48     23.03 o
   8   1   0      525.19      512.24     11.15 o
   9   1   0      695.14      662.24     12.94 o
  10   1   0     3015.83     3222.12     53.01 o
  11   1   0      182.91      157.00     12.66 o
  12   1   0       27.33       29.20     17.35 o
   2   2   0     9062.67     9147.03    170.31 o
   3   2   0    13116.10    13421.06    153.48 o
   4   2   0      823.31      796.74     14.51 o
   5   2   0     5739.74     5990.02     71.80 o
   6   2   0      252.19      254.48      7.14 o
   7   2   0        7.29       16.09      5.35 o
   8   2   0     1303.82     1365.17     36.60 o
   9   2   0      139.61      151.57      8.44 o
  10   2   0      300.68      300.29     23.35 o
  11   2   0      112.94      139.21     12.25 o
  12   2   0      108.08       85.42     12.43 o
   1   3   0    10996.58    11388.68    264.57 o
   2   3   0     6767.36     6998.04    164.76 o
   3   3   0     5048.65     4479.67     53.76 o
   4   3   0     1043.93     1070.58     15.39 o
   5   3   0     1221.04     1283.95     18.07 o
   6   3   0        0.26       -5.56      5.56 o
   7   3   0     1797.36     1748.97     24.31 o
   8   3   0      247.21      265.23      8.25 o
   9   3   0       25.70        7.11     11.67 o
  10   3   0     1906.67     1957.61     36.13 o
  11   3   0      324.27      378.20     17.62 o
  12   3   0      140.95      126.50     15.87 o
   0   4   0     8593.06     9392.35    213.91 o
   2   4   0    23611.48    24069.41    291.36 o
   3   4   0      232.68      215.23      6.01 o
   4   4   0     1130.38     1112.44     15.39 o
   5   4   0    21618.49    21911.40    246.29 o
   6   4   0     2538.77     2471.23     32.12 o
   7   4   0      431.22      397.88      9.34 o
   8   4   0     1302.20     1406.27     27.13 o
   9   4   0     1150.62     1099.68     21.19 o
  10   4   0      405.63      457.89     23.66 o
  11   4   0       65.75       63.97     12.12 o
  12   4   0       53.40       86.46     40.38 o
   1   5   0    13591.77    13600.04    208.54 o
   2   5   0      631.70      528.76     11.97 o
   3   5   0       11.98        5.71      5.30 o
   4   5   0     3349.45     3187.52     42.91 o
   5   5   0     6609.19     6669.71     83.71 o
   6   5   0      135.89      141.30     16.72 o
   7   5   0      296.02      326.54      8.92 o
   8   5   0      324.95      334.48     10.73 o
   9   5   0      151.75      142.30      7.59 o
  10   5   0      288.95      249.89     14.20 o
  11   5   0      171.61      165.44     31.55 o
  12   5   0       76.35       68.13     21.68 o
   0   6   0      493.66      385.07     11.06 o
   1   6   0     6372.47     6437.32    106.32 o
   2   6   0    14955.61    15386.62    223.38 o
   3   6   0      290.60      265.97      7.59 o
   4   6   0       11.79       16.06      5.00 o
   5   6   0    10062.54    10195.47    119.79 o
   6   6   0     2421.03     2606.46     34.35 o
   7   6   0      704.49      636.94     11.95 o
   8   6   0     2443.43     2466.81     49.22 o
   9   6   0      542.96      541.84     17.35 o
  10   6   0      372.52      357.68     12.47 o
  11   6   0       12.81       39.49     16.41 o
  12   6   0      196.59      192.41     20.08 o
   1   7   0     4340.51     4644.05     69.95 o
   2   7   0     3847.78     3969.53     61.61 o
   3   7   0     7686.67     7852.82    106.01 o
   4   7   0     2236.75     2370.38     41.33 o
   5   7   0     1846.54     1815.71     28.39 o
   6   7   0      350.30      325.92      9.82 o
   7   7   0        2.24       19.88      7.14 o
   8   7   0        0.32       -6.40      6.40 o
   9   7   0        2.12        5.36      6.25 o
  10   7   0      324.83      272.67     10.92 o
  11   7   0       62.49       27.25     18.30 o
  12   7   0      107.14      126.83     19.41 o
   0   8   0     1243.30     1347.47     42.28 o
   1   8   0     1067.72     1044.30     20.08 o
   2   8   0       88.03       75.64      8.83 o
   3   8   0      450.57      431.10     18.93 o
   4   8   0      779.26      725.20     25.56 o
   5   8   0     3041.02     3128.99     47.44 o
   6   8   0      201.77      213.35     10.41 o
   7   8   0        2.59       28.23     13.25 o
   8   8   0      879.74      860.18     16.66 o
   9   8   0     1407.02     1414.82     26.94 o
  10   8   0        0.57        0.76      8.49 o
  11   8   0      188.87      187.48     19.62 o
  12   8   0       30.96       30.08     18.77 o
   1   9   0     1724.63     1834.18     29.92 o
   2   9   0     1678.55     1868.31     26.82 o
   3   9   0     3622.13     3950.42     63.21 o
   4   9   0     6358.43     6691.46     95.91 o
   5   9   0       33.27       52.81      9.55 o
   6   9   0      554.95      536.07     14.28 o
   7   9   0       33.70       19.17      8.87 o
   8   9   0      291.91      256.69     11.83 o
   9   9   0      277.24      293.47     12.57 o
  10   9   0     1454.81     1457.93     34.85 o
  11   9   0      234.10      249.34     32.81 o
   0  10   0    10297.42    10027.96    379.23 o
   1  10   0     1322.06     1404.60     35.65 o
   2  10   0        0.89        6.83      5.83 o
   3  10   0     8785.74     8394.28    106.09 o
   4  10   0     3035.88     3215.64     48.34 o
   5  10   0     1250.03     1201.13     24.92 o
   6  10   0       79.19       74.03     10.42 o
   7  10   0     1116.03     1202.63     27.74 o
   8  10   0      741.15      731.11     19.82 o
   9  10   0     1020.35     1002.44     23.98 o
  10  10   0      436.99      474.03     21.77 o
  11  10   0      231.28      223.37     39.12 o
   1  11   0     3805.70     3907.98     51.55 o
   2  11   0       45.79       31.74     10.73 o
   3  11   0      762.34      748.88     13.16 o
   4  11   0      830.25      883.19     17.62 o
   5  11   0      331.38      329.77     11.60 o
   6  11   0     1087.00     1053.47     23.42 o
   7  11   0      351.04      344.65     13.18 o
   8  11   0       41.43       51.99      9.37 o
   9  11   0      653.23      747.07     25.67 o
  10  11   0      674.51      756.72     33.87 o
  11  11   0        0.09      -35.97     35.97 o
   0  12   0     3849.08     3825.52     74.23 o
   1  12   0      909.43      930.02     16.04 o
   2  12   0      441.37      440.06     10.92 o
   3  12   0      233.99      273.94     13.57 o
   4  12   0     2019.16     2066.06     30.25 o
   5  12   0      392.65      414.58     16.22 o
   6  12   0       91.88       87.43     10.68 o
   7  12   0       17.73       -5.28     16.41 o
   8  12   0        7.97       19.47      9.55 o
   9  12   0        3.48        9.10     13.92 o
  10  12   0       52.66       53.29     15.46 o
  11  12   0        0.15      -13.88     29.03 o
   1  13   0       50.71       39.09     14.20 o
   2  13   0        0.35       15.30     13.25 o
   3  13   0       81.55       94.35     10.73 o
   4  13   0      137.07      113.30      8.75 o
   5  13   0        5.30        7.77      7.80 o
   6  13   0      110.74       89.35     10.10 o
   7  13   0      217.96      202.37     11.52 o
   8  13   0       59.78       51.41     27.13 o
   9  13   0       10.28       20.63     12.92 o
  10  13   0       91.44       88.06     17.97 o
   0  14   0       15.44       25.24     10.73 o
   1  14   0      132.78      126.62      8.44 o
   2  14   0       18.75        9.78     31.87 o
   3  14   0      469.91      425.37     11.97 o
   4  14   0      116.88       95.02      6.97 o
   5  14   0      422.00      366.13     10.60 o
   6  14   0      122.18       87.61     10.23 o
   7  14   0      194.72      186.77     28.71 o
   8  14   0        5.62       18.30     13.83 o
   9  14   0      425.71      411.78     29.85 o
  10  14   0        0.84      -17.04     19.63 o
   1  15   0     1184.63     1245.80     29.03 o
   2  15   0     1154.62     1171.49     41.96 o
   3  15   0      757.81      774.44     16.37 o
   4  15   0     2240.36     2305.31     35.69 o
   5  15   0       13.38       17.89     16.41 o
   6  15   0      835.32      885.83     20.30 o
   7  15   0      346.08      318.55     13.75 o
   8  15   0     1362.80     1440.29     95.28 o
   9  15   0       73.06       57.55     17.97 o
  10  15   0       78.42       24.18     19.57 o
   0  16   0      247.14      212.36     14.45 o
   1  16   0      120.99      122.14      8.17 o
   2  16   0     1761.42     1807.66     65.62 o
   3  16   0       86.11       53.34      8.17 o
   4  16   0       78.10       60.96     11.99 o
   5  16   0      473.63      506.84     13.75 o
   6  16   0      120.53      109.91      8.87 o
   7  16   0        0.20       -8.03      8.03 o
   8  16   0       80.92       85.26     22.72 o
   9  16   0      230.25      199.72     19.94 o
   1  17   0     1193.10     1278.74     29.07 o
   2  17   0       17.96       17.94      7.80 o
   3  17   0      447.49      463.38     13.47 o
   4  17   0        7.09        9.80      7.10 o
   5  17   0      354.07      323.58     16.09 o
   6  17   0      335.23      290.16     11.05 o
   7  17   0      377.09      346.44     16.88 o
   8  17   0       32.41       40.38     17.13 o
   9  17   0        0.38       19.18     32.18 o
   0  18   0        9.40       -8.83     23.35 o
   1  18   0       17.31       16.41      7.90 o
   2  18   0      269.00      258.65     11.36 o
   3  18   0      783.83      819.83     20.97 o
   4  18   0       92.01      105.14     13.57 o
   5  18   0      104.35      113.88     12.99 o
   6  18   0      405.25      374.08     28.39 o
   7  18   0      206.28      206.92     30.60 o
   8  18   0       49.18       50.23     20.32 o
   1  19   0      138.80      148.80      9.59 o
   2  19   0      541.54      587.51     20.51 o
   3  19   0      375.19      414.67     15.80 o
   4  19   0      250.45      228.82     31.23 o
   5  19   0      130.35       87.39     19.25 o
   6  19   0      122.22      143.19     17.44 o
   7  19   0      121.71      140.40     23.66 o
   0  20   0       42.40       16.01     17.35 o
   1  20   0        2.71       -7.89      7.89 o
   2  20   0       17.58       28.15     33.44 o
   3  20   0      143.70      144.00     13.93 o
   4  20   0       64.97       62.42     15.14 o
   5  20   0       78.14      109.50     41.65 o
   6  20   0       12.14       37.34     50.80 o
   7  20   0      760.91      833.68     46.69 o
   1  21   0       22.84       25.97     10.10 o
   2  21   0      871.27      963.88     48.27 o
   3  21   0      487.35      549.39     22.52 o
   4  21   0      271.20      302.78     23.66 o
   5  21   0       44.55       32.52     26.19 o
   6  21   0      468.49      482.89     35.65 o
   0  22   0       10.92       25.65     18.31 o
   1  22   0        7.62       22.08     17.74 o
   2  22   0        2.28      -13.13     46.69 o
   3  22   0       62.12       67.82     18.63 o
   4  22   0      340.42      315.33     39.12 o
   5  22   0      355.51      372.42     76.98 o
   1  23   0       51.87       57.42     15.62 o
   2  23   0      167.71      147.17     18.42 o
   3  23   0      401.03      387.94     32.81 o
   0  24   0        5.34       25.18     19.61 o
   1  24   0       22.90       23.15     16.72 o
 -12   1   1      133.14      110.54     14.90 o
 -11   1   1      584.55      641.61     31.87 o
 -10   1   1      123.62      110.78      7.55 o
  -9   1   1       19.62       16.41      6.25 o
  -8   1   1     1846.79     1730.14     42.28 o
  -7   1   1     1942.16     1938.19     25.88 o
  -6   1   1       54.30       26.13      7.89 o
  -5   1   1      702.58      789.57     12.66 o
  -4   1   1     6698.74     6208.79     72.95 o
  -3   1   1      103.53      125.69     23.03 o
  -2   1   1      636.49      506.26     17.04 o
   3   1   1     1488.26     1471.31     21.45 o
   4   1   1        0.16       -4.08      4.08 o
   5   1   1      431.28      423.76     15.14 o
   6   1   1     2178.13     1994.14     26.52 o
   7   1   1        2.43       10.30      5.56 o
   8   1   1      493.20      460.20     10.92 o
   9   1   1       38.32       29.47      6.65 o
  10   1   1      272.41      296.58     11.15 o
  11   1   1       34.17       27.61     12.30 o
  12   1   1       26.54       39.12     21.13 o
 -12   2   1       23.07        5.50     16.72 o
 -11   2   1      238.45      227.97     12.23 o
 -10   2   1      298.36      303.95     30.92 o
  -9   2   1        6.03       -2.50      7.89 o
  -8   2   1      245.30      222.12      7.72 o
  -7   2   1      763.96      784.92     13.16 o
  -6   2   1     1143.79     1030.04     15.83 o
  -5   2   1      328.50      215.55      8.83 o
  -4   2   1      295.73      385.27      8.17 o
  -3   2   1     3312.55     3559.05     42.83 o
  -2   2   1     1385.78     1405.99     25.42 o
   1   2   1      481.84      491.54     21.45 o
   2   2   1      439.52      444.85     14.19 o
   3   2   1      564.27      636.62      9.55 o
   4   2   1       13.67       12.15      3.49 o
   5   2   1      759.83      732.54     11.82 o
   6   2   1     2009.95     1919.08     31.87 o
   7   2   1      103.45       71.21      6.01 o
   8   2   1        0.21       18.38      6.65 o
   9   2   1     1469.65     1444.78     26.41 o
  10   2   1      123.04      110.00     12.94 o
  11   2   1       19.01       19.29     12.42 o
  12   2   1       25.46       20.73     17.62 o
 -12   3   1       71.20       68.01     13.81 o
 -11   3   1      472.95      416.05     17.33 o
 -10   3   1      353.02      305.31     10.48 o
  -9   3   1      670.17      686.67     14.05 o
  -8   3   1      392.45      334.24      9.37 o
  -7   3   1      220.45      272.28      8.48 o
  -6   3   1     3770.36     3937.69     48.84 o
  -5   3   1     1993.18     1970.55     46.38 o
  -4   3   1      375.49      410.39     10.10 o
  -3   3   1     5040.94     5041.60     60.46 o
  -1   3   1     3192.40     3309.20     73.83 o
   1   3   1       43.31       33.54     41.01 o
   2   3   1     1628.98     2106.87     27.21 o
   3   3   1       82.52      114.86      5.99 o
   4   3   1     1206.11     1333.35     18.60 o
   5   3   1      862.80      847.82     13.16 o
   6   3   1       81.96       71.24      7.26 o
   7   3   1      295.72      295.70      9.46 o
   8   3   1      252.92      224.37     10.41 o
   9   3   1        0.06        0.77      6.20 o
  10   3   1      169.41      171.99     13.88 o
  11   3   1       56.47       66.79     13.39 o
  12   3   1       97.43      150.14     20.27 o
 -12   4   1      446.43      411.60     24.29 o
 -11   4   1        1.20        0.18     21.14 o
 -10   4   1        0.57       22.89      8.52 o
  -9   4   1     2446.86     2499.89     37.45 o
  -8   4   1      821.79      823.25     15.62 o
  -7   4   1      741.82      664.19     29.66 o
  -6   4   1      637.89      577.38     11.67 o
  -5   4   1     1558.80     1503.80     20.97 o
  -4   4   1       41.93       16.70      4.22 o
  -3   4   1     4874.94     4450.71     64.05 o
  -2   4   1     4517.00     4702.58     64.69 o
   1   4   1     6931.88     7575.96    176.82 o
   2   4   1        2.69       -6.19      6.19 o
   3   4   1      420.84      478.63      8.89 o
   4   4   1        1.77       -2.08      5.30 o
   5   4   1      899.54      778.30     12.84 o
   6   4   1     1209.86     1177.24     17.38 o
   7   4   1     2551.84     2492.66     34.35 o
   8   4   1      290.45      294.10     10.10 o
   9   4   1       48.10       44.04     12.30 o
  10   4   1       24.11       24.58      7.57 o
  11   4   1      150.83      153.11     12.80 o
  12   4   1      125.82      130.93     23.35 o
 -12   5   1        6.37        5.48     14.20 o
 -11   5   1       90.25       84.27     17.67 o
 -10   5   1      135.34      110.72      9.17 o
  -9   5   1        9.91       13.74      5.91 o
  -8   5   1      310.10      337.41      9.79 o
  -7   5   1     1825.37     1755.32     49.22 o
  -6   5   1        1.72       19.09     10.41 o
  -5   5   1     1666.03     1639.60     22.50 o
  -4   5   1     1987.70     2211.37     40.70 o
  -3   5   1      814.10      663.49     12.71 o
  -2   5   1      180.95      165.83      6.01 o
  -1   5   1     9450.40     9550.51    231.26 o
   0   5   1      143.57      193.34      6.97 o
   1   5   1     1892.00     2308.76     44.80 o
   2   5   1      146.27      180.98     17.67 o
   3   5   1     1154.78     1279.14     20.29 o
   4   5   1       81.73      104.97     12.30 o
   5   5   1      184.76      175.88      6.65 o
   6   5   1     1729.49     1682.25     23.31 o
   7   5   1      785.39      763.45     14.54 o
   8   5   1      785.57      715.16     15.00 o
   9   5   1      105.12       86.75      8.40 o
  10   5   1      270.28      280.48     37.54 o
  11   5   1       79.49       96.04     22.40 o
  12   5   1      172.89      209.41     21.40 o
 -12   6   1      245.77      256.51     20.46 o
 -11   6   1       96.80       66.17     14.20 o
 -10   6   1      201.15      197.41      9.79 o
  -9   6   1      606.47      602.81     13.39 o
  -8   6   1       11.13        4.66      6.46 o
  -7   6   1        2.62       12.40      7.55 o
  -6   6   1       23.53       49.35      7.80 o
  -5   6   1     2361.46     2290.61     34.79 o
  -4   6   1     5092.92     5221.01     69.12 o
  -3   6   1       11.07       -6.68      7.10 o
  -2   6   1      759.48      703.41     26.82 o
  -1   6   1     1485.52     1482.53     28.65 o
   0   6   1     1244.27     1196.89     19.78 o
   1   6   1     9046.12     8663.46    134.09 o
   2   6   1     2936.46     3170.03     42.31 o
   3   6   1     2118.34     2233.40     31.53 o
   4   6   1     4985.88     4863.63     64.06 o
   5   6   1       12.76        7.27      6.01 o
   6   6   1     1795.69     1773.03     28.77 o
   7   6   1        0.79        8.04      6.40 o
   8   6   1       23.92       16.68     15.14 o
   9   6   1      488.88      543.26     16.80 o
  10   6   1       11.48        5.88      7.72 o
  11   6   1       88.71       46.04     20.47 o
  12   6   1       20.96       59.08     17.07 o
 -12   7   1        0.36       11.89     19.57 o
 -11   7   1       16.44       20.11     10.76 o
 -10   7   1      856.19      887.46     24.24 o
  -9   7   1     2048.23     2146.08     37.09 o
  -8   7   1      285.10      250.36     10.41 o
  -7   7   1      752.79      777.69     28.39 o
  -6   7   1    10764.96    10697.24    139.13 o
  -5   7   1     2773.47     2742.30     89.29 o
  -4   7   1      404.60      405.78     18.30 o
  -3   7   1      500.48      533.33     11.37 o
  -2   7   1      748.68      894.35     16.22 o
  -1   7   1     1509.40     1479.40     22.90 o
   0   7   1      396.79      356.47      7.93 o
   1   7   1      640.62      659.63     14.51 o
   2   7   1     3581.39     3600.50     60.26 o
   3   7   1     2171.63     2126.61     31.53 o
   4   7   1     4824.20     4910.57     64.14 o
   5   7   1       97.46       87.29      9.78 o
   6   7   1       14.58       18.81      6.82 o
   7   7   1      317.68      354.00      9.45 o
   8   7   1      137.16      147.29     11.36 o
   9   7   1      384.96      409.75     12.26 o
  10   7   1        0.66        0.08     11.04 o
  11   7   1      444.70      421.85     25.63 o
  12   7   1      104.53      104.23     35.02 o
 -12   8   1      135.26      121.20     20.27 o
 -11   8   1       95.66      123.94     14.22 o
 -10   8   1        9.82       16.74     13.25 o
  -9   8   1       41.40       59.87      9.07 o
  -8   8   1        1.10       -2.52      7.14 o
  -7   8   1      749.59      767.67     16.37 o
  -6   8   1       29.38       55.27     15.77 o
  -5   8   1      759.21      773.10     17.13 o
  -4   8   1     7060.32     7286.78     98.58 o
  -3   8   1     1594.46     1592.10     27.04 o
  -2   8   1     2133.10     2229.66     36.65 o
  -1   8   1       14.89        8.83      4.91 o
   0   8   1     1016.72     1007.62     16.09 o
   1   8   1     7816.48     7975.40     99.72 o
   2   8   1     6294.05     6509.13     90.69 o
   3   8   1     3190.61     3100.06     42.58 o
   4   8   1     6387.67     6061.71     78.58 o
   5   8   1        0.66        6.64     10.10 o
   6   8   1      314.92      291.18     10.31 o
   7   8   1      959.41      960.37     19.67 o
   8   8   1       74.51       57.84      6.20 o
   9   8   1      451.92      493.57     12.92 o
  10   8   1       40.28       46.78     10.10 o
  11   8   1      171.74      149.99     19.02 o
 -12   9   1        1.41        5.49     23.66 o
 -11   9   1       16.81       28.69     13.38 o
 -10   9   1      361.60      381.75     16.35 o
  -9   9   1     1008.55      983.14     22.26 o
  -8   9   1     1457.80     1500.13     32.29 o
  -7   9   1     2925.71     3046.72     51.53 o
  -6   9   1     1936.77     2063.50     73.83 o
  -5   9   1       40.04       45.20     14.51 o
  -4   9   1      879.05      798.57     15.60 o
  -3   9   1      713.95      737.77     13.11 o
  -2   9   1     2870.25     2844.18     45.76 o
  -1   9   1     1592.64     1680.18     26.52 o
   0   9   1       75.85       67.62      5.18 o
   1   9   1      539.76      453.58     10.76 o
   2   9   1      471.03      434.39     10.03 o
   3   9   1     4152.25     3870.05     69.41 o
   4   9   1      550.48      547.55     12.66 o
   5   9   1       14.22       15.74      7.99 o
   6   9   1     3160.02     3239.52     48.06 o
   7   9   1     1986.05     2098.04     38.10 o
   8   9   1       66.89       56.80      6.19 o
   9   9   1       12.24       12.68      8.20 o
  10   9   1       99.36      103.82      9.52 o
  11   9   1      100.70      123.67     35.97 o
 -11  10   1       21.33       12.32     22.72 o
 -10  10   1       20.11       26.87     15.27 o
  -9  10   1      285.51      318.07     20.82 o
  -8  10   1      115.09      113.55     13.88 o
  -7  10   1     2026.89     2131.31     42.14 o
  -6  10   1     1173.10     1153.73     23.19 o
  -5  10   1      164.79      147.56      8.69 o
  -4  10   1     1562.20     1597.36     42.59 o
  -3  10   1      984.13     1008.51     26.50 o
  -2  10   1        1.66        9.30     16.09 o
  -1  10   1       60.43       55.88      6.25 o
   0  10   1      398.91      438.00      9.74 o
   1  10   1    13779.91    13789.31    166.85 o
   2  10   1      661.32      740.27     13.54 o
   3  10   1      845.52      848.55     17.04 o
   4  10   1     2025.21     1890.69     32.12 o
   5  10   1     1443.89     1417.56     27.42 o
   6  10   1        8.40       44.52      7.55 o
   7  10   1        9.14        6.31      6.97 o
   8  10   1      130.30      129.79      9.07 o
   9  10   1      253.32      293.25     16.09 o
  10  10   1       20.02       87.08     28.39 o
  11  10   1        2.72      -26.50     26.50 o
 -11  11   1      181.63      220.22     34.70 o
 -10  11   1       14.40       30.99     15.83 o
  -9  11   1      582.61      591.01     21.77 o
  -8  11   1       27.44       29.17     10.31 o
  -7  11   1      334.61      342.67     14.12 o
  -6  11   1     1970.13     1990.12     35.01 o
  -5  11   1       27.45       20.24     17.35 o
  -4  11   1      501.61      474.81     11.52 o
  -3  11   1      321.40      331.56     25.24 o
  -2  11   1     1683.90     1582.82     24.53 o
  -1  11   1     8952.72     8881.96    119.77 o
   0  11   1      951.77      953.04     31.23 o
   1  11   1        1.38       -6.37      6.37 o
   2  11   1       55.79       52.60      6.01 o
   3  11   1      550.05      568.09     13.88 o
   4  11   1      400.30      486.85     14.40 o
   5  11   1       41.66       59.46      9.24 o
   6  11   1      940.89      899.14     20.06 o
   7  11   1      271.46      253.19     11.13 o
   8  11   1        2.16      -10.03     10.03 o
   9  11   1       15.60        0.34      9.34 o
  10  11   1        0.36       23.35     29.66 o
  11  11   1      100.50       92.13     29.66 o
 -11  12   1      134.04      118.63     29.03 o
 -10  12   1      214.32      241.13     16.19 o
  -9  12   1       89.05      109.51     21.14 o
  -8  12   1       66.84       63.62     13.25 o
  -7  12   1        0.81      -12.94     12.94 o
  -6  12   1       39.76       42.46     14.83 o
  -5  12   1     1440.78     1423.79     27.76 o
  -4  12   1     4552.04     4622.84     63.16 o
  -3  12   1        1.38       -0.88      8.83 o
  -2  12   1      273.90      291.10     11.67 o
  -1  12   1     1148.83     1083.54     18.77 o
   0  12   1        6.02       14.64      6.31 o
   1  12   1     1188.02     1168.94     21.14 o
   2  12   1      862.93      767.07     37.86 o
   3  12   1        6.04       13.40     11.04 o
   4  12   1      901.66      774.30     23.98 o
   5  12   1     1070.86     1130.17     27.45 o
   6  12   1     1857.99     1996.63     37.54 o
   7  12   1      184.96      160.63     10.03 o
   8  12   1       17.92        6.41     12.22 o
   9  12   1     2051.67     2250.88     79.51 o
  10  12   1      346.10      373.55     34.07 o
 -10  13   1       42.53       26.52     18.51 o
  -9  13   1       91.91      104.65     12.30 o
  -8  13   1       59.81       30.92     12.49 o
  -7  13   1       52.77       46.92     10.92 o
  -6  13   1      782.92      786.40     19.37 o
  -5  13   1      113.96      114.10      7.72 o
  -4  13   1     1088.30      990.93     38.81 o
  -3  13   1     1739.87     1715.48     46.69 o
  -2  13   1     2323.96     2286.58     34.97 o
  -1  13   1     1217.09     1278.76     24.61 o
   0  13   1      154.46      161.21     10.73 o
   1  13   1     3581.37     3410.12     64.64 o
   2  13   1     3893.79     3863.89     53.49 o
   3  13   1     1447.89     1413.40     23.77 o
   4  13   1     2524.50     2647.61     41.33 o
   5  13   1       82.86       73.75     15.46 o
   6  13   1       13.57       -2.52     10.10 o
   7  13   1      265.44      238.59     24.61 o
   8  13   1        9.54       16.31     12.47 o
   9  13   1        3.47      -13.06     24.92 o
  10  13   1      103.68      100.33     34.07 o
 -10  14   1       58.10       28.84     20.74 o
  -9  14   1      709.01      735.02     36.28 o
  -8  14   1      228.35      238.15     34.39 o
  -7  14   1      377.71      378.51     15.72 o
  -6  14   1       20.42        2.87      7.27 o
  -5  14   1      402.14      396.72     16.72 o
  -4  14   1     3988.46     3982.66    124.94 o
  -3  14   1     1650.61     1683.80     27.84 o
  -2  14   1     1053.75     1001.31     18.60 o
  -1  14   1      261.75      256.65      9.80 o
   0  14   1     1331.27     1389.55     36.28 o
   1  14   1       11.97       28.06     22.40 o
   2  14   1      624.56      620.90     14.26 o
   3  14   1        3.55       23.98     11.36 o
   4  14   1      197.16      192.05      8.34 o
   5  14   1      156.78      123.24      7.11 o
   6  14   1      413.87      405.48     15.77 o
   7  14   1      374.92      352.79     14.54 o
   8  14   1      386.30      385.97     65.31 o
   9  14   1      830.92      826.66     34.41 o
  10  14   1      584.29      615.10     28.91 o
 -10  15   1        1.98       75.72     27.76 o
  -9  15   1        1.47      -12.85     15.44 o
  -8  15   1       64.01       66.11     13.25 o
  -7  15   1      538.06      520.09     16.88 o
  -6  15   1      256.73      258.86     10.23 o
  -5  15   1       63.61       65.51      9.07 o
  -4  15   1      139.50      113.41      7.57 o
  -3  15   1      100.77      100.85      9.78 o
  -2  15   1     2402.38     2458.87     38.89 o
  -1  15   1     4065.87     4153.44     66.44 o
   0  15   1     1087.83     1130.25     24.94 o
   1  15   1      868.72      885.58     23.35 o
   2  15   1      163.84      179.25      9.34 o
   3  15   1      710.88      708.42     33.76 o
   4  15   1      468.08      430.06     11.83 o
   5  15   1      113.91      109.41      7.88 o
   6  15   1      851.91      843.10     19.82 o
   7  15   1      597.17      606.16     19.10 o
   8  15   1      146.93      147.19     18.02 o
   9  15   1       30.31       50.22     20.62 o
  -9  16   1      556.18      630.52     34.03 o
  -8  16   1       12.63      -13.53     49.85 o
  -7  16   1      115.85      115.06     20.19 o
  -6  16   1      477.33      469.93     26.50 o
  -5  16   1     1022.55     1043.41     30.92 o
  -4  16   1      809.48      778.38     17.38 o
  -3  16   1      105.29       92.15     12.62 o
  -2  16   1      657.51      681.41     29.97 o
  -1  16   1      383.78      369.34     11.52 o
   0  16   1     1119.62     1133.38     53.32 o
   1  16   1     2510.13     2587.27     47.89 o
   2  16   1       21.24       -1.86     10.66 o
   3  16   1        1.38       -1.80      5.36 o
   4  16   1     1532.80     1562.04     54.58 o
   5  16   1      317.24      324.25     11.06 o
   6  16   1      367.57      394.42     23.03 o
   7  16   1      120.88      117.73     13.57 o
   8  16   1       79.69       29.22     16.06 o
   9  16   1      537.63      553.33     31.07 o
  -9  17   1      681.36      798.19     35.48 o
  -8  17   1      152.46      206.53     23.34 o
  -7  17   1      307.95      303.79     29.66 o
  -6  17   1      434.47      456.97     13.81 o
  -5  17   1        5.67        9.98      7.35 o
  -4  17   1      111.86       95.86      9.14 o
  -3  17   1       12.75       12.81      7.35 o
  -2  17   1      153.08      140.60     11.04 o
  -1  17   1     2012.72     2016.20     65.62 o
   0  17   1      856.11      906.00     24.52 o
   1  17   1        0.68      -13.25     13.25 o
   2  17   1       14.73        1.72     10.73 o
   3  17   1       24.92       17.55      5.74 o
   4  17   1      635.76      641.50     23.98 o
   5  17   1      987.58      977.90     21.40 o
   6  17   1      604.92      629.83     29.03 o
   7  17   1      279.83      269.98     18.79 o
   8  17   1      124.68      155.67     53.95 o
  -8  18   1       43.28       17.53     19.84 o
  -7  18   1       83.17       87.32     14.35 o
  -6  18   1       14.95       -6.44     13.25 o
  -5  18   1      201.67      167.94     13.25 o
  -4  18   1     1081.70     1110.60     40.70 o
  -3  18   1      221.71      222.39     10.48 o
  -2  18   1       60.85       56.52      7.10 o
  -1  18   1       51.42       50.02      6.49 o
   0  18   1      135.81      184.28     16.92 o
   1  18   1     1699.36     1750.45     53.00 o
   2  18   1     1355.18     1422.44     34.97 o
   3  18   1      639.46      655.41     63.10 o
   4  18   1     1140.77     1027.44     47.96 o
   5  18   1      426.09      414.92     16.81 o
   6  18   1        1.52       -5.53     11.17 o
   7  18   1      115.88      122.94     23.66 o
   8  18   1        7.51       15.21     15.60 o
  -8  19   1      137.15      160.96     24.86 o
  -7  19   1      285.43      311.42     19.87 o
  -6  19   1      286.18      281.69     18.17 o
  -5  19   1      212.29      212.04     35.97 o
  -4  19   1      317.77      312.25     16.72 o
  -3  19   1       64.47       69.98      8.89 o
  -2  19   1      437.51      439.13     13.75 o
  -1  19   1        0.92       -1.31      9.87 o
   0  19   1        1.24       -0.45      8.60 o
   1  19   1      156.98      145.56     20.19 o
   2  19   1       13.83        5.32     11.03 o
   3  19   1      507.62      573.36     21.50 o
   4  19   1      280.65      267.87     14.11 o
   5  19   1       18.84       -1.89     26.50 o
   6  19   1       55.17       68.09     15.45 o
   7  19   1      245.72      277.12     42.91 o
  -7  20   1       61.14       89.39     19.57 o
  -6  20   1        2.58        3.59     11.53 o
  -5  20   1       44.16        0.57     13.85 o
  -4  20   1      192.18      179.87     12.98 o
  -3  20   1      181.29      193.46     12.98 o
  -2  20   1       13.51        7.86     11.04 o
  -1  20   1       38.08       42.34     12.71 o
   0  20   1      177.47      203.38     19.12 o
   1  20   1      445.50      410.12     18.00 o
   2  20   1      949.84     1072.56     34.07 o
   3  20   1      439.92      389.55     19.31 o
   4  20   1      406.24      372.96     19.56 o
   5  20   1      261.17      245.33     26.50 o
   6  20   1       20.42       -9.32     26.50 o
  -6  21   1       81.10       51.65     16.92 o
  -5  21   1        0.06      -11.07     12.94 o
  -4  21   1        2.73       12.87     41.65 o
  -3  21   1       54.27       57.48     17.13 o
  -2  21   1       13.57       15.18     15.31 o
  -1  21   1      185.11      194.52     17.70 o
   0  21   1       91.30       93.97     14.37 o
   1  21   1       83.11       66.82      9.90 o
   2  21   1        0.01        0.36     13.88 o
   3  21   1       66.51       55.09     16.72 o
   4  21   1        1.32      -23.66     23.66 o
   5  21   1      102.71       91.91     16.14 o
   6  21   1      143.38      127.87     16.37 o
  -5  22   1      140.26      119.26     25.24 o
  -4  22   1       25.74       37.02     16.09 o
  -3  22   1       18.97      -10.77     29.97 o
  -2  22   1      410.48      425.52     30.92 o
  -1  22   1      233.19      235.29     70.04 o
   0  22   1      353.08      406.38     21.42 o
   1  22   1      403.16      472.77     29.66 o
   2  22   1        9.81       61.34     25.55 o
   3  22   1       38.70       19.07     33.44 o
   4  22   1      426.73      379.31     32.09 o
   5  22   1       37.97       68.17     23.62 o
  -4  23   1      123.68      169.11     30.29 o
  -3  23   1       78.26       49.07     17.70 o
  -2  23   1       51.08       52.32     15.39 o
  -1  23   1      261.37      295.98     21.45 o
   0  23   1      163.51      202.11     17.74 o
   1  23   1        3.94       -7.20     17.58 o
   2  23   1        1.12       38.72     16.69 o
   3  23   1       61.92       27.13     18.61 o
  -1  24   1        0.06      -14.51     14.51 o
   0  24   1      102.12      113.33     19.50 o
   1  24   1        0.15       -1.33     31.87 o
 -13   0   2        0.15       17.04     21.45 o
 -12   0   2        1.01        9.46     17.67 o
 -11   0   2      132.48      150.81     10.73 o
 -10   0   2      101.68      109.16     10.73 o
  -9   0   2     3471.24     3461.00     71.93 o
  -8   0   2     1833.67     1856.39     39.75 o
  -7   0   2      448.09      411.41     13.25 o
  -6   0   2      144.10      120.52      6.94 o
  -5   0   2     1006.30      962.90     19.56 o
  -4   0   2     3611.30     3366.99     57.42 o
  -3   0   2    16299.52    17079.13    318.65 o
  -2   0   2    12013.78    12774.48    410.78 o
   1   0   2    12979.42    13212.39    305.40 o
   2   0   2     1420.93     1675.29     30.92 o
   3   0   2     6086.20     5796.32    112.32 o
   4   0   2      588.88      472.61     10.10 o
   5   0   2    20578.99    21483.47    306.66 o
   6   0   2     1571.15     1745.33     32.81 o
   7   0   2      949.84      937.03     22.72 o
   8   0   2      774.61      782.43     22.08 o
   9   0   2        7.03       -1.89     10.73 o
  10   0   2     2023.42     2246.97     71.30 o
  11   0   2       67.98       69.41     18.93 o
  12   0   2        4.68       23.98     22.08 o
 -13   1   2      693.27      670.40     28.20 o
 -12   1   2       99.39       79.04     14.01 o
 -11   1   2      145.00      133.48     28.39 o
 -10   1   2     3164.21     3341.07     53.54 o
  -9   1   2       83.71       70.25      5.80 o
  -8   1   2     3771.64     3859.53     49.08 o
  -7   1   2      100.81      117.05      6.01 o
  -6   1   2      949.38      848.15     13.16 o
  -5   1   2    15895.40    15735.29    192.26 o
  -4   1   2     1342.59     1377.22     36.28 o
  -3   1   2     1851.29     2006.01     30.95 o
  -2   1   2     4761.03     4865.66     94.07 o
   1   1   2       12.29       -5.05      9.59 o
   2   1   2      843.26     1015.78     15.17 o
   3   1   2      290.81      219.78      6.65 o
   4   1   2     2615.34     2726.88     37.46 o
   5   1   2      804.02      691.53     30.60 o
   6   1   2     1049.86     1085.16     26.50 o
   7   1   2     1433.62     1439.99     25.87 o
   8   1   2     1087.37     1065.88     18.74 o
   9   1   2      879.90      841.76     20.01 o
  10   1   2     1063.44     1079.87     28.96 o
  11   1   2      179.52      178.10     28.08 o
  12   1   2        1.24      -16.06     16.06 o
 -13   2   2      180.92      201.00     23.03 o
 -12   2   2       15.49       16.79     13.38 o
 -11   2   2      237.52      243.54     11.93 o
 -10   2   2      198.77      173.01     11.36 o
  -9   2   2     1623.80     1634.96     25.65 o
  -8   2   2     2020.45     2095.56     29.45 o
  -7   2   2        3.93        6.05      5.72 o
  -6   2   2      116.54       97.72      5.46 o
  -5   2   2     1658.72     1671.98     23.33 o
  -4   2   2     1281.37     1427.09     20.84 o
  -3   2   2    20370.91    19944.63    270.07 o
  -1   2   2     1785.45     1575.22     29.52 o
   0   2   2    29407.77    27189.55    610.17 o
   2   2   2     5690.57     5707.02     73.31 o
   3   2   2      683.40      699.53     12.85 o
   4   2   2      159.02      201.21      9.15 o
   5   2   2    10918.63    11097.47    161.22 o
   6   2   2     1810.84     1817.31     59.94 o
   7   2   2     1462.69     1436.52     65.94 o
   8   2   2      575.35      594.84     13.30 o
   9   2   2      232.76      221.32     21.45 o
  10   2   2     1981.63     2150.83     87.39 o
  11   2   2      604.99      654.42     32.74 o
  12   2   2      137.00      140.20     17.14 o
 -13   3   2      293.95      295.92     22.90 o
 -12   3   2       73.93       69.48     14.70 o
 -11   3   2      224.40      169.22     15.15 o
 -10   3   2      852.61      883.85     26.19 o
  -9   3   2       52.04       41.73     10.10 o
  -8   3   2      391.37      487.63     11.91 o
  -7   3   2        1.56       16.89      5.75 o
  -6   3   2      669.39      638.70     11.13 o
  -5   3   2     9219.99     9895.19    122.21 o
  -4   3   2     4069.55     3742.94     48.59 o
  -3   3   2     3048.93     3330.87     44.08 o
  -2   3   2     2063.12     2082.80     34.83 o
   0   3   2       12.53       65.62     16.41 o
   1   3   2     3904.62     4228.35    100.13 o
   2   3   2      728.06      558.70     10.31 o
   3   3   2     2722.56     2684.50     34.35 o
   4   3   2      448.13      446.52      8.34 o
   5   3   2       41.83       57.44     25.24 o
   6   3   2        1.05       17.61     16.09 o
   7   3   2        4.48       14.88      6.65 o
   8   3   2      279.08      288.77      9.09 o
   9   3   2      409.22      395.81     24.29 o
  10   3   2      464.55      423.62     13.80 o
  11   3   2        9.84       20.77     16.52 o
  12   3   2      352.51      371.85     22.72 o
 -12   4   2       76.84       86.92     12.40 o
 -11   4   2       25.88       23.45     11.97 o
 -10   4   2      326.91      307.92     10.97 o
  -9   4   2     1495.22     1473.27     25.06 o
  -8   4   2     1188.87     1187.92     21.45 o
  -7   4   2     1236.67     1335.31     45.12 o
  -6   4   2     1119.86     1091.16     17.74 o
  -5   4   2     1197.42     1215.77     21.77 o
  -4   4   2     5745.95     5890.82     75.70 o
  -3   4   2     1824.97     1892.80     26.66 o
  -2   4   2     3236.68     3740.67     64.00 o
  -1   4   2      583.78      723.91     17.37 o
   0   4   2     4731.37     4807.64    113.09 o
   1   4   2     1294.18     1414.02     21.11 o
   2   4   2     9233.92     9176.49    194.98 o
   3   4   2       35.88       29.15      4.46 o
   4   4   2      610.45      587.66      9.80 o
   5   4   2     5005.31     5020.79     61.79 o
   6   4   2       21.90       16.96      8.83 o
   7   4   2      167.67      129.21      7.45 o
   8   4   2     1206.44     1206.99     20.29 o
   9   4   2       66.69       51.19      6.40 o
  10   4   2     1528.15     1551.90     46.69 o
  11   4   2      326.16      294.25     21.02 o
  12   4   2       33.04       29.66     14.37 o
 -12   5   2      233.91      230.79     17.58 o
 -11   5   2      241.60      233.12     16.24 o
 -10   5   2     2195.09     2240.74     42.81 o
  -9   5   2        6.48       15.41     12.62 o
  -8   5   2     1390.91     1422.50     25.14 o
  -7   5   2      263.88      263.98     12.62 o
  -6   5   2      317.36      325.89      9.22 o
  -5   5   2     6565.74     6436.69     82.57 o
  -4   5   2       49.54       59.60      5.72 o
  -3   5   2     6326.07     6458.73    141.34 o
  -2   5   2      416.16      341.09      8.03 o
  -1   5   2     8070.82     8698.09    108.25 o
   0   5   2    29777.79    28541.47    372.10 o
   1   5   2     6698.95     6956.91    105.97 o
   2   5   2     3797.92     4163.34     52.22 o
   3   5   2     5075.10     4713.70     61.27 o
   4   5   2     5458.28     5660.81     68.49 o
   5   5   2      460.62      410.55      8.29 o
   6   5   2      104.20      137.43     17.04 o
   7   5   2      110.95      135.01     19.56 o
   8   5   2      118.68       99.02      8.20 o
   9   5   2       28.52       30.31      6.57 o
  10   5   2       51.26       64.63      7.28 o
  11   5   2        3.02       11.75     18.19 o
  12   5   2       89.20      113.58     31.55 o
 -12   6   2      253.43      210.98     26.19 o
 -11   6   2      113.13      121.72     38.49 o
 -10   6   2       54.46       28.39      8.40 o
  -9   6   2     2566.57     2615.20     43.50 o
  -8   6   2     1784.92     1909.19     31.08 o
  -7   6   2      100.18       90.68      7.45 o
  -6   6   2      185.07      154.01      7.93 o
  -5   6   2      377.18      352.64      9.07 o
  -4   6   2      600.83      626.44     13.65 o
  -3   6   2       91.27       67.89      8.20 o
  -2   6   2     1151.40     1305.46     22.90 o
  -1   6   2     2920.85     2947.23     39.97 o
   0   6   2       16.26       37.32      8.83 o
   1   6   2     3243.10     3351.56     45.09 o
   2   6   2     8088.40     8027.17    105.69 o
   3   6   2     1248.26     1252.11     21.64 o
   4   6   2      385.69      331.93      9.82 o
   5   6   2    10826.13    10553.12    124.70 o
   6   6   2      550.52      522.70     10.31 o
   7   6   2      641.78      659.40     27.76 o
   8   6   2       18.48       -0.92     14.51 o
   9   6   2      247.51      229.11     29.66 o
  10   6   2      759.23      774.28     27.76 o
  11   6   2      114.46       77.01     16.49 o
 -12   7   2        7.03        0.57     48.90 o
 -11   7   2      104.70      116.44     19.25 o
 -10   7   2      490.14      446.76     16.28 o
  -9   7   2       26.15       29.04      8.03 o
  -8   7   2      867.13      872.00     17.71 o
  -7   7   2       94.82       91.50     24.92 o
  -6   7   2      161.72      185.83     23.35 o
  -5   7   2     1277.83     1342.29     22.90 o
  -4   7   2      947.76      913.37     16.06 o
  -3   7   2      233.74      261.16      7.99 o
  -2   7   2      490.23      343.19      9.69 o
  -1   7   2      399.29      455.59      9.37 o
   0   7   2     7615.72     7916.73    109.14 o
   1   7   2     4370.45     4514.90     60.37 o
   2   7   2     2047.44     2099.60     30.47 o
   3   7   2     1305.30     1301.14     20.91 o
   4   7   2     1562.20     1503.32     25.56 o
   5   7   2      185.23      178.09      8.62 o
   6   7   2      574.17      561.60     12.22 o
   7   7   2      910.24      902.75     16.92 o
   8   7   2      151.39      130.09      6.77 o
   9   7   2      181.64      176.73      9.34 o
  10   7   2       90.32       85.81     15.46 o
  11   7   2       14.02        4.23     17.52 o
 -12   8   2       56.08       27.42     24.61 o
 -11   8   2       48.49       53.64     26.50 o
 -10   8   2        0.87        9.29     23.35 o
  -9   8   2      250.69      229.04     11.04 o
  -8   8   2       85.89       80.19     29.34 o
  -7   8   2        4.61       26.87      8.16 o
  -6   8   2      356.69      418.63     34.39 o
  -5   8   2       42.24       43.74     11.67 o
  -4   8   2     6179.81     6377.21     85.44 o
  -3   8   2     8196.93     8256.37    235.05 o
  -2   8   2      902.52      995.04     21.11 o
  -1   8   2      111.62       73.53     10.73 o
   0   8   2     1887.66     1769.60     29.18 o
   1   8   2      822.61      755.23     15.15 o
   2   8   2     7406.00     7619.29    105.16 o
   3   8   2     1337.26     1408.61     21.38 o
   4   8   2     1288.88     1258.02     25.24 o
   5   8   2      632.14      542.03     13.25 o
   6   8   2     1422.41     1415.69     24.97 o
   7   8   2       71.17       69.32     21.14 o
   8   8   2      377.37      362.88     16.09 o
   9   8   2      179.24      192.39      9.92 o
  10   8   2     1509.66     1436.38     59.00 o
  11   8   2      400.06      369.22     28.71 o
 -12   9   2      119.12      153.91     23.27 o
 -11   9   2      168.53      175.73     15.31 o
 -10   9   2      287.75      249.58     35.97 o
  -9   9   2      671.76      629.38     17.28 o
  -8   9   2      640.51      575.56     15.72 o
  -7   9   2      195.25      206.93     24.61 o
  -6   9   2      305.63      322.62     11.32 o
  -5   9   2     9558.15     9608.10    133.14 o
  -4   9   2     2630.90     2590.18     80.77 o
  -3   9   2     1775.77     1707.92     31.87 o
  -2   9   2      255.40      224.27     11.04 o
  -1   9   2     3910.26     3993.92     49.50 o
   0   9   2      489.86      624.16     12.85 o
   1   9   2     8639.13     9173.68    123.37 o
   2   9   2      996.40     1131.14     23.98 o
   3   9   2      100.21       99.11     11.99 o
   4   9   2        1.79        7.79     11.99 o
   5   9   2      129.88      129.88      8.40 o
   6   9   2      792.41      788.86     26.19 o
   7   9   2      246.76      228.32     10.73 o
   8   9   2     1238.27     1298.88     38.81 o
   9   9   2     1600.10     1613.68     33.50 o
  10   9   2      143.80      180.46     29.66 o
  11   9   2      135.83      104.11     27.76 o
 -11  10   2       82.56       96.81     20.15 o
 -10  10   2       20.18       32.54     11.72 o
  -9  10   2      649.19      705.82     20.96 o
  -8  10   2      162.22      163.99     11.04 o
  -7  10   2      417.57      423.27     13.36 o
  -6  10   2      532.98      562.86     16.46 o
  -5  10   2       98.64       67.10      7.35 o
  -4  10   2     8743.89     9015.56    231.26 o
  -3  10   2     1597.15     1619.74     47.32 o
  -2  10   2       12.22       -9.26     11.04 o
  -1  10   2     5572.13     5488.84     65.36 o
   0  10   2     7993.27     8321.77    112.14 o
   1  10   2      290.04      247.37     13.25 o
   2  10   2       21.23        4.06      4.23 o
   3  10   2     1658.50     1755.70     29.81 o
   4  10   2       88.87       92.04      8.16 o
   5  10   2      724.19      751.91     20.82 o
   6  10   2      170.32      166.35     10.39 o
   7  10   2      175.10      155.93      9.15 o
   8  10   2      463.57      509.34     17.35 o
   9  10   2       48.76       46.44      8.69 o
  10  10   2      517.88      495.33     35.34 o
  11  10   2        3.28      -27.76     27.76 o
 -11  11   2       13.73       26.61     15.17 o
 -10  11   2      524.72      560.22     31.22 o
  -9  11   2       22.91       -3.59     12.94 o
  -8  11   2      698.24      661.51     20.84 o
  -7  11   2      232.62      222.41     23.98 o
  -6  11   2      225.85      197.75     12.14 o
  -5  11   2     1153.81     1098.91     24.29 o
  -4  11   2      661.73      733.78     14.83 o
  -3  11   2      271.52      288.32      9.09 o
  -2  11   2     3522.63     3419.58    102.85 o
  -1  11   2      790.74      843.05     27.13 o
   0  11   2     1597.18     1683.40     47.01 o
   1  11   2       76.05       87.48      9.46 o
   2  11   2     1184.85     1213.06     27.88 o
   3  11   2      196.61      254.20     11.99 o
   4  11   2     1590.70     1634.53     31.83 o
   5  11   2     1119.91     1128.65     45.12 o
   6  11   2     1747.94     1892.52     39.12 o
   7  11   2      303.30      288.68     20.19 o
   8  11   2      248.03      220.40     13.09 o
   9  11   2      256.47      228.79     12.47 o
  10  11   2      118.40      198.76     29.03 o
 -11  12   2      177.72      205.97     32.50 o
 -10  12   2      133.07      124.15     17.04 o
  -9  12   2      190.89      182.53     13.36 o
  -8  12   2      668.03      704.90     26.82 o
  -7  12   2       73.81       58.70      8.87 o
  -6  12   2       97.71       98.22      7.82 o
  -5  12   2        0.79       11.32      7.35 o
  -4  12   2       40.04       59.64     10.41 o
  -3  12   2     1895.87     1704.40     28.70 o
  -2  12   2      123.12      119.59     14.20 o
  -1  12   2     1036.70     1164.50     17.25 o
   0  12   2     1841.01     1910.96     55.84 o
   1  12   2       67.78       64.48     13.57 o
   2  12   2        4.14       11.83     12.30 o
   3  12   2     1717.96     1817.44     25.77 o
   4  12   2      554.70      574.15     26.50 o
   5  12   2      429.64      456.70     13.56 o
   6  12   2       18.86       15.52      8.03 o
   7  12   2      336.33      340.91     13.81 o
   8  12   2       31.81       26.13     12.73 o
   9  12   2      178.79      208.06     35.65 o
  10  12   2        5.95       -1.89     26.50 o
 -11  13   2       35.08      -15.77     28.39 o
 -10  13   2       58.21       56.33     17.62 o
  -9  13   2       65.60       71.49     13.38 o
  -8  13   2      124.91      119.87     20.82 o
  -7  13   2       80.10       65.01      8.94 o
  -6  13   2      139.38      104.40     19.56 o
  -5  13   2       11.68       -1.81     13.88 o
  -4  13   2      537.03      474.51     12.47 o
  -3  13   2      162.67      175.91      9.97 o
  -2  13   2      219.80      214.51      9.07 o
  -1  13   2     1378.45     1447.87     22.76 o
   0  13   2      446.08      408.79     26.19 o
   1  13   2     1389.46     1408.38     26.08 o
   2  13   2      112.88      108.41     13.56 o
   3  13   2     1014.07     1000.58     23.03 o
   4  13   2      400.83      388.08     10.03 o
   5  13   2       97.38      120.02     26.19 o
   6  13   2      754.81      730.55     19.37 o
   7  13   2      107.84      105.12     27.45 o
   8  13   2      377.71      387.49     16.75 o
   9  13   2       63.39       57.44     20.01 o
  10  13   2      230.48      171.00     27.13 o
 -10  14   2       64.89       82.66     32.81 o
  -9  14   2      161.73      152.42     14.77 o
  -8  14   2       68.65       69.94     10.00 o
  -7  14   2       34.40       37.39      9.92 o
  -6  14   2      917.97      887.62     21.64 o
  -5  14   2      476.70      429.67     12.92 o
  -4  14   2      545.60      505.64     22.40 o
  -3  14   2        0.08       12.62      8.48 o
  -2  14   2     1804.90     1784.05     28.78 o
  -1  14   2       49.53       37.73      6.19 o
   0  14   2      765.48      694.73     23.35 o
   1  14   2       26.79       35.87     12.62 o
   2  14   2      145.10      152.02     12.62 o
   3  14   2       73.77       79.95     19.56 o
   4  14   2      570.84      527.45     32.18 o
   5  14   2      296.76      253.85     10.87 o
   6  14   2       22.66        9.51     16.72 o
   7  14   2        0.41      -10.79     10.79 o
   8  14   2      221.41      215.83     18.60 o
   9  14   2       15.03      -20.21     32.50 o
 -10  15   2       62.55       93.39     31.55 o
  -9  15   2      125.32      119.62     36.28 o
  -8  15   2       86.95       75.87     33.44 o
  -7  15   2      985.90      992.82     37.86 o
  -6  15   2      638.40      619.01     23.66 o
  -5  15   2      403.95      414.22     13.25 o
  -4  15   2       78.71       73.87      8.03 o
  -3  15   2     1790.01     1765.82     35.65 o
  -2  15   2       54.34      100.37     12.62 o
  -1  15   2        3.98       13.10      8.52 o
   0  15   2      438.33      402.50     14.94 o
   1  15   2      544.70      570.03     17.83 o
   2  15   2       10.42       22.17     13.25 o
   3  15   2      295.31      257.78     23.66 o
   4  15   2      385.91      365.56     17.04 o
   5  15   2       14.31       13.95      5.44 o
   6  15   2       63.40       43.62      8.03 o
   7  15   2      808.73      911.38     33.13 o
   8  15   2      131.72      132.85     20.19 o
   9  15   2      376.50      438.40     29.20 o
  -9  16   2      557.10      603.31     32.69 o
  -8  16   2       59.72       55.52     17.28 o
  -7  16   2       43.66       32.66     10.20 o
  -6  16   2      821.72      809.32     19.85 o
  -5  16   2      560.39      541.85     14.90 o
  -4  16   2       50.42       40.04      6.46 o
  -3  16   2      636.72      646.04     14.37 o
  -2  16   2      301.89      331.99     10.42 o
  -1  16   2      188.54      189.91     14.83 o
   0  16   2      260.78      253.29     14.83 o
   1  16   2     2287.19     2325.89     49.83 o
   2  16   2       97.67      101.11     10.03 o
   3  16   2        1.05      -10.38     16.72 o
   4  16   2      932.62      918.16     31.55 o
   5  16   2      738.89      708.22     16.22 o
   6  16   2       93.04       79.80     24.61 o
   7  16   2       80.52      123.93     20.60 o
   8  16   2       69.10       80.17     20.51 o
   9  16   2        0.17      -14.51     19.69 o
  -9  17   2      123.63      123.13     20.63 o
  -8  17   2      164.71      168.00     23.35 o
  -7  17   2       35.62       33.28     16.17 o
  -6  17   2      474.01      446.38     14.82 o
  -5  17   2      384.10      373.12     12.26 o
  -4  17   2        8.92       17.84      7.35 o
  -3  17   2        1.87        0.63      9.15 o
  -2  17   2      324.37      323.59     10.23 o
  -1  17   2      127.46      106.59      7.45 o
   0  17   2      459.86      449.93     13.81 o
   1  17   2      713.90      689.37     20.87 o
   2  17   2      123.33      124.58     15.46 o
   3  17   2      282.62      304.38     40.38 o
   4  17   2     1227.00     1266.91     33.76 o
   5  17   2      782.66      787.72     15.52 o
   6  17   2      375.06      388.90     17.04 o
   7  17   2        5.17       12.05     28.08 o
   8  17   2      603.54      698.70     31.24 o
  -8  18   2       31.18       38.80     16.49 o
  -7  18   2      126.64      139.72     14.81 o
  -6  18   2        3.35       -1.25     23.03 o
  -5  18   2      128.88      116.47     19.88 o
  -4  18   2      338.54      355.39     11.32 o
  -3  18   2       92.92       88.04     10.10 o
  -2  18   2       38.57       36.74      6.37 o
  -1  18   2       73.86       77.03     31.55 o
   0  18   2        4.44        0.95      9.82 o
   1  18   2       54.75       63.93      9.92 o
   2  18   2       67.44       43.05     10.50 o
   3  18   2        6.11        4.46     16.09 o
   4  18   2       32.70       33.71      9.68 o
   5  18   2      550.80      496.65     17.74 o
   6  18   2      215.85      229.64     54.27 o
   7  18   2       55.50       71.56     44.17 o
   8  18   2      179.38      176.64     22.82 o
  -8  19   2       16.50      -13.63     21.45 o
  -7  19   2        1.83       15.02     11.67 o
  -6  19   2       65.94       73.35     27.45 o
  -5  19   2        8.24        5.93     34.70 o
  -4  19   2      242.24      254.18     10.03 o
  -3  19   2       19.48       34.02      7.35 o
  -2  19   2      112.49      111.97      9.46 o
  -1  19   2      550.56      590.43     34.39 o
   0  19   2       77.22       80.22     28.71 o
   1  19   2       98.55       93.75     28.39 o
   2  19   2      126.43      176.47     28.71 o
   3  19   2      240.95      240.27     16.09 o
   4  19   2      251.63      235.18     25.56 o
   5  19   2        1.15        7.42     24.61 o
   6  19   2      150.18      198.66     20.08 o
   7  19   2      184.15      196.54     20.93 o
  -7  20   2      140.64      124.42     17.58 o
  -6  20   2      336.99      341.63     16.43 o
  -5  20   2        0.66       12.85     22.72 o
  -4  20   2      788.60      833.83     69.41 o
  -3  20   2       35.05       30.78     14.83 o
  -2  20   2      508.66      478.50     13.80 o
  -1  20   2      172.94      157.47     16.41 o
   0  20   2      342.64      324.12     20.16 o
   1  20   2       18.69       19.17     16.72 o
   2  20   2      404.51      439.50     19.01 o
   3  20   2      202.51      212.41     43.85 o
   4  20   2       70.25       51.01     15.77 o
   5  20   2      128.47      145.55     16.72 o
   6  20   2      487.27      536.01     44.49 o
  -6  21   2       26.01       16.41     18.93 o
  -5  21   2      158.21      201.29     25.87 o
  -4  21   2       78.72      110.62     16.73 o
  -3  21   2      207.78      224.95     17.40 o
  -2  21   2       33.45       43.09     13.30 o
  -1  21   2     1137.19     1250.91     52.45 o
   0  21   2      298.94      303.32     19.64 o
   1  21   2        0.19      -13.36     13.36 o
   2  21   2      482.97      561.09     24.67 o
   3  21   2      161.85      160.01     37.86 o
   4  21   2        1.34      -11.49     18.81 o
   5  21   2      117.98      135.37     27.76 o
  -5  22   2       32.43       56.16     24.61 o
  -4  22   2       49.85       27.76     20.82 o
  -3  22   2      173.43      160.78     20.82 o
  -2  22   2       65.16       58.18     20.19 o
  -1  22   2       62.05       90.24     16.22 o
   0  22   2      103.53      103.10     15.15 o
   1  22   2       42.94       52.87     21.59 o
   2  22   2      184.18      196.70     17.07 o
   3  22   2      187.35      225.92     46.38 o
   4  22   2      174.96      154.01     23.66 o
  -4  23   2       12.48       -8.83     25.87 o
  -3  23   2        6.61       33.44     30.29 o
  -2  23   2        4.23        7.57     25.24 o
  -1  23   2      133.26      139.00     16.79 o
   0  23   2      112.22      113.49     16.46 o
   1  23   2        6.90        3.42     19.25 o
   2  23   2      232.21      285.89     55.21 o
   3  23   2      622.12      586.96     40.23 o
   0  24   2       40.67       51.24     18.77 o
 -13   1   3       31.04       24.18     14.09 o
 -12   1   3       53.10       78.03     29.97 o
 -11   1   3       18.79       12.45      5.00 o
 -10   1   3        9.04       -2.46      6.63 o
  -9   1   3     1862.11     1888.97     27.86 o
  -8   1   3     1073.91     1054.22     16.73 o
  -7   1   3      586.51      567.66     11.78 o
  -6   1   3       63.08       62.89      4.52 o
  -5   1   3     1861.86     1681.50     26.31 o
  -4   1   3      168.09      140.23      7.57 o
  -3   1   3      250.32      174.24      6.63 o
  -2   1   3      222.35      306.94     14.83 o
   1   1   3     1313.85     1320.00     17.97 o
   2   1   3     1526.82     1431.80     26.50 o
   3   1   3     2337.71     2163.31     28.11 o
   4   1   3      266.53      248.09     11.04 o
   5   1   3     2022.35     1929.78     25.65 o
   6   1   3       52.39       43.40      8.20 o
   7   1   3     1923.90     1888.67     45.75 o
   8   1   3        0.73        2.11      8.25 o
   9   1   3      151.07      167.17     14.20 o
  10   1   3       74.60       76.41     10.46 o
  11   1   3      221.58      243.68     17.87 o
  12   1   3       11.53      -10.08     14.70 o
 -13   2   3        0.79       16.62     14.91 o
 -12   2   3      227.78      196.31     15.39 o
 -11   2   3       28.59       44.93     16.41 o
 -10   2   3      410.40      373.24     12.58 o
  -9   2   3        1.78        2.33      5.79 o
  -8   2   3      120.29      123.61      7.14 o
  -7   2   3      719.31      746.58     17.25 o
  -6   2   3     1726.96     1527.95     25.43 o
  -5   2   3     1089.23     1013.51     20.51 o
  -4   2   3       19.03       20.03      2.45 o
  -3   2   3        4.58       -4.78      4.78 o
  -2   2   3     4160.95     4177.43     70.99 o
   1   2   3     9442.93     9955.89    141.34 o
   2   2   3      138.79      152.67      7.57 o
   3   2   3     1928.11     1838.74     25.33 o
   4   2   3     7068.77     6833.15     81.59 o
   5   2   3     1068.36     1105.50     27.13 o
   6   2   3      560.02      645.18     13.36 o
   7   2   3     2734.27     2767.76     61.84 o
   8   2   3     1836.25     1803.47     39.44 o
   9   2   3      894.01      907.48     22.70 o
  10   2   3        9.21       40.18     10.87 o
  11   2   3        3.40       41.00     36.28 o
 -13   3   3       14.04       15.25     15.49 o
 -12   3   3       40.16       30.83     13.63 o
 -11   3   3      472.58      503.55     19.76 o
 -10   3   3      122.85      120.72      8.41 o
  -9   3   3      107.63       85.65     11.36 o
  -8   3   3      488.22      456.43     14.50 o
  -7   3   3     1591.27     1671.59     36.91 o
  -6   3   3      475.67      405.97     16.09 o
  -5   3   3       48.64       99.46     15.46 o
  -4   3   3     4913.60     4778.73     58.08 o
  -3   3   3     3574.97     3432.71     45.09 o
  -2   3   3     1026.20     1077.45     16.06 o
  -1   3   3      579.43      711.05     11.13 o
   0   3   3     2211.60     2802.48     26.67 o
   1   3   3     2662.34     2877.53     31.01 o
   2   3   3       92.60      113.30     23.66 o
   3   3   3      980.76     1067.02     15.31 o
   4   3   3     1303.32     1420.32     21.29 o
   5   3   3      520.16      482.52     11.32 o
   6   3   3       28.61       59.03     20.19 o
   7   3   3      473.63      454.04     30.92 o
   8   3   3      115.52       98.31     29.97 o
   9   3   3      184.32      188.44     16.09 o
  10   3   3       71.63       81.85     12.94 o
  11   3   3        3.76       24.43     16.04 o
 -13   4   3        9.31      -14.70     16.41 o
 -12   4   3      151.94      172.08     16.44 o
 -11   4   3        0.03       12.07     13.30 o
 -10   4   3      217.05      216.16      9.82 o
  -9   4   3       73.81       55.07      9.07 o
  -8   4   3     2770.35     2659.87     41.77 o
  -7   4   3     1842.49     1617.78     26.04 o
  -6   4   3     1090.89     1008.25     16.97 o
  -5   4   3       93.19      130.50      6.21 o
  -4   4   3     7102.19     6604.46     82.11 o
  -3   4   3     4706.45     4526.44     58.75 o
  -2   4   3      723.29      489.76     10.10 o
  -1   4   3     1431.12     1520.76     19.76 o
   0   4   3     4791.84     4947.67     70.99 o
   1   4   3     2532.27     2684.85     32.33 o
   2   4   3      197.85      188.25      7.57 o
   3   4   3      535.90      501.20      8.98 o
   4   4   3       61.87       91.63      6.71 o
   5   4   3      599.50      603.37     18.30 o
   6   4   3    10070.19    10079.62    140.71 o
   7   4   3     1520.78     1568.31     24.40 o
   8   4   3        2.03       -4.71      8.20 o
   9   4   3      934.14      901.91     37.23 o
  10   4   3      851.62      838.87     22.50 o
  11   4   3       26.04       28.15     13.76 o
 -12   5   3       22.83       46.87     24.61 o
 -11   5   3      114.00       91.42     18.93 o
 -10   5   3      372.76      356.03     15.77 o
  -9   5   3      489.32      433.63     12.89 o
  -8   5   3        3.18       21.99      8.29 o
  -7   5   3      337.21      354.65     20.19 o
  -6   5   3      491.43      504.70     12.62 o
  -5   5   3        7.21       -4.51      4.69 o
  -4   5   3      164.78      156.47     18.93 o
  -3   5   3     2600.54     2841.61     42.32 o
  -2   5   3     4644.49     4602.49     60.25 o
  -1   5   3      180.77      171.33      7.57 o
   0   5   3      665.12      609.58      9.33 o
   1   5   3      760.96      755.92     17.35 o
   2   5   3       75.85       95.10     10.10 o
   3   5   3      348.24      405.25      7.55 o
   4   5   3     2048.35     2040.81     27.44 o
   5   5   3      145.62      135.23     17.04 o
   6   5   3      374.99      357.82     12.94 o
   7   5   3       43.30       66.19      9.15 o
   8   5   3       43.96       43.31     18.93 o
   9   5   3       22.24       17.86      8.62 o
  10   5   3       73.97       46.31     11.67 o
  11   5   3       42.59       49.91     28.71 o
 -12   6   3      317.27      274.80     20.29 o
 -11   6   3      294.07      277.72     15.99 o
 -10   6   3       52.81       43.73     10.39 o
  -9   6   3      429.35      450.83     36.28 o
  -8   6   3       57.66       42.27      9.59 o
  -7   6   3     1027.42     1075.01     18.80 o
  -6   6   3     3548.07     3582.11     48.69 o
  -5   6   3      458.50      469.51     23.66 o
  -4   6   3      225.78      228.93      7.70 o
  -3   6   3      290.95      310.95     11.36 o
  -2   6   3        0.54       -9.06     10.10 o
  -1   6   3      593.13      504.49     10.03 o
   0   6   3       50.98       15.26      6.31 o
   1   6   3     4635.92     4638.61     94.33 o
   2   6   3     8049.61     8104.75     86.56 o
   3   6   3      218.19      217.90      6.46 o
   4   6   3       24.35       44.62     22.40 o
   5   6   3        0.83       12.41      3.95 o
   6   6   3      268.95      252.99     13.57 o
   7   6   3       12.83       20.27     17.04 o
   8   6   3      146.83      137.67      6.88 o
   9   6   3      296.48      274.21     17.35 o
  10   6   3       49.37       46.04      9.22 o
  11   6   3      413.99      447.34     30.88 o
 -12   7   3      194.70      142.71     16.98 o
 -11   7   3      330.71      280.80     23.66 o
 -10   7   3     1598.57     1647.53     35.93 o
  -9   7   3      981.73      994.08     21.19 o
  -8   7   3       38.30       46.66     11.99 o
  -7   7   3     2800.07     2597.89     53.95 o
  -6   7   3     1945.00     1801.18     26.94 o
  -5   7   3     4362.96     4066.93     58.23 o
  -4   7   3     1874.98     1911.18     30.33 o
  -3   7   3      445.38      394.06      8.69 o
  -2   7   3      188.23      191.01      6.52 o
  -1   7   3     1149.77     1022.68     17.14 o
   0   7   3       63.74       38.20      6.91 o
   1   7   3      291.71      286.19     16.72 o
   2   7   3       48.35       53.00      4.67 o
   3   7   3     1056.48     1126.63     30.60 o
   4   7   3     1502.93     1389.51     20.92 o
   5   7   3      852.24      790.86     16.17 o
   6   7   3       72.82       77.00      7.10 o
   7   7   3     1094.02     1107.98     22.27 o
   8   7   3       15.54       13.74     10.73 o
   9   7   3     1838.91     1910.95     80.14 o
  10   7   3      240.40      231.02     18.30 o
  11   7   3       18.87       17.42     21.92 o
 -12   8   3      496.21      579.61     25.58 o
 -11   8   3        6.88        1.89     17.04 o
 -10   8   3      173.38      151.73     12.12 o
  -9   8   3       43.93       66.68      9.14 o
  -8   8   3      135.83       95.93      8.60 o
  -7   8   3     1446.72     1450.90     31.55 o
  -6   8   3      216.11      258.20     10.14 o
  -5   8   3       36.12       19.39      6.57 o
  -4   8   3      422.68      375.15     33.44 o
  -3   8   3     2531.12     2577.25     35.56 o
  -2   8   3     3591.16     3437.26     63.73 o
  -1   8   3     1194.32     1179.97     37.86 o
   0   8   3     1087.05     1061.20     28.71 o
   1   8   3    14838.10    14414.95    168.12 o
   2   8   3     8164.53     7983.57    111.69 o
   3   8   3      109.19      124.99      6.25 o
   4   8   3     2576.83     2777.87     38.66 o
   5   8   3     1341.19     1373.38     24.61 o
   6   8   3        0.37        4.11      5.68 o
   7   8   3       28.29       31.97     11.99 o
   8   8   3       97.27       83.45     14.51 o
   9   8   3       30.31       40.42      8.63 o
  10   8   3       82.47       60.97     16.72 o
  11   8   3      738.08      793.12     41.20 o
 -12   9   3      379.50      389.59     22.82 o
 -11   9   3      136.87      162.02     20.19 o
 -10   9   3      268.92      240.81     13.54 o
  -9   9   3     2370.94     2462.26     55.21 o
  -8   9   3      705.28      696.40     17.83 o
  -7   9   3       66.47       79.87      8.12 o
  -6   9   3      816.50      731.70     23.03 o
  -5   9   3      815.10      809.04     17.98 o
  -4   9   3      239.82      210.23      9.46 o
  -3   9   3      426.65      409.83     11.36 o
  -2   9   3       25.78       30.68      6.01 o
  -1   9   3      584.52      551.83     20.19 o
   0   9   3       12.34       22.44      8.20 o
   1   9   3     1827.34     1840.43     27.31 o
   2   9   3      232.34      192.94     11.04 o
   3   9   3      307.72      276.52      7.55 o
   4   9   3      849.55      873.27     16.37 o
   5   9   3      351.87      405.09     11.50 o
   6   9   3       47.94       67.94     14.51 o
   7   9   3      225.61      198.93     13.88 o
   8   9   3      626.09      614.93     18.73 o
   9   9   3      428.18      354.99     18.59 o
  10   9   3      148.54      197.73     64.36 o
  11   9   3      465.63      530.13     33.64 o
 -12  10   3      156.31      167.48     24.24 o
 -11  10   3       24.71       21.37     18.48 o
 -10  10   3        0.08        5.43     11.18 o
  -9  10   3       23.50       24.69      8.29 o
  -8  10   3      166.58      150.76     16.72 o
  -7  10   3     1312.36     1306.69     27.12 o
  -6  10   3      539.96      473.92     14.22 o
  -5  10   3      177.50      162.56      8.91 o
  -4  10   3      630.00      530.51     11.50 o
  -3  10   3      122.01       95.87      7.26 o
  -2  10   3     4264.85     4068.44     56.84 o
  -1  10   3     2765.33     2836.70     36.26 o
   0  10   3     1838.90     1920.57     30.42 o
   1  10   3     2168.01     1994.02     39.75 o
   2  10   3       85.44       50.69      8.49 o
   3  10   3      359.25      385.97     20.19 o
   4  10   3     2336.99     2298.92     31.15 o
   5  10   3      188.94      163.69     22.08 o
   6  10   3     1524.15     1566.89     28.34 o
   7  10   3      224.39      219.78      7.80 o
   8  10   3      358.37      312.80     11.99 o
   9  10   3        1.87        2.52     25.24 o
  10  10   3      174.35      186.12     30.29 o
 -11  11   3       32.04       36.14     17.01 o
 -10  11   3      445.90      464.63     22.40 o
  -9  11   3      643.89      617.88     67.52 o
  -8  11   3       17.06        7.28      8.69 o
  -7  11   3        8.21        2.08     13.25 o
  -6  11   3      132.70      136.66      8.97 o
  -5  11   3     1147.61     1098.36     56.79 o
  -4  11   3      971.21      874.98     31.87 o
  -3  11   3      110.32      105.92      7.57 o
  -2  11   3     2504.32     2354.16     50.16 o
  -1  11   3     1729.70     1662.75     24.29 o
   0  11   3     1855.87     1797.43     29.23 o
   1  11   3      943.70      979.05     21.65 o
   2  11   3     2579.90     2421.95     39.70 o
   3  11   3      321.10      303.13     17.67 o
   4  11   3     2814.47     2823.53     38.36 o
   5  11   3      426.69      400.20     30.60 o
   6  11   3       59.33       69.96     13.25 o
   7  11   3      135.81      131.74      9.68 o
   8  11   3      337.17      354.77     14.51 o
   9  11   3      749.44      858.87     36.60 o
  10  11   3       60.16       -8.28     19.62 o
 -11  12   3       29.86       49.42     19.49 o
 -10  12   3      108.16      117.77     16.25 o
  -9  12   3       15.93       23.90      9.41 o
  -8  12   3       32.50       41.01     11.36 o
  -7  12   3      699.97      685.93     22.26 o
  -6  12   3     1291.02     1257.90     29.47 o
  -5  12   3       24.62       35.91      7.99 o
  -4  12   3        0.44       -2.13      7.43 o
  -3  12   3      119.41      106.55      8.25 o
  -2  12   3      203.59      225.46      8.34 o
  -1  12   3      232.57      263.08      7.35 o
   0  12   3       49.82       52.07      9.52 o
   1  12   3      197.46      171.49     10.23 o
   2  12   3       10.70       19.51     10.73 o
   3  12   3      312.78      353.06      7.39 o
   4  12   3      398.62      476.42     11.15 o
   5  12   3      191.72      173.39      7.99 o
   6  12   3      532.82      558.36     15.27 o
   7  12   3      554.92      558.19     18.00 o
   8  12   3      360.66      374.80     21.77 o
   9  12   3      360.21      376.23     23.81 o
  10  12   3       37.66       98.00     29.97 o
 -11  13   3        0.66       39.52     16.67 o
 -10  13   3       23.35       41.01     24.61 o
  -9  13   3       81.50       78.29     13.54 o
  -8  13   3       88.94      107.09     13.79 o
  -7  13   3       13.69       24.91     17.04 o
  -6  13   3       19.33       12.81     13.25 o
  -5  13   3     2789.83     2687.39     61.21 o
  -4  13   3     3938.18     3861.08     54.84 o
  -3  13   3      194.29      224.88     13.88 o
  -2  13   3      201.11      209.93      9.78 o
  -1  13   3     4404.19     4488.99     79.51 o
   0  13   3     2214.66     2244.86     41.50 o
   1  13   3        5.27       17.40     10.31 o
   2  13   3     1252.26     1230.45     32.81 o
   3  13   3      965.29      976.95     20.12 o
   4  13   3      896.84      894.32     15.14 o
   5  13   3      243.23      232.56      9.07 o
   6  13   3      157.09      146.04      8.52 o
   7  13   3      446.29      420.10     22.40 o
   8  13   3       16.04       15.77     13.95 o
   9  13   3      584.94      596.16     25.43 o
 -10  14   3       22.59      -29.66     34.07 o
  -9  14   3       73.02       79.23     26.19 o
  -8  14   3      347.38      370.12     23.66 o
  -7  14   3     1279.24     1287.35     46.06 o
  -6  14   3      946.29      957.19     24.96 o
  -5  14   3      466.43      427.36     12.26 o
  -4  14   3     1342.38     1279.18     23.98 o
  -3  14   3       88.05       93.73      7.57 o
  -2  14   3      303.21      279.11      9.40 o
  -1  14   3     1023.66      907.63     39.12 o
   0  14   3        9.66       16.80      8.83 o
   1  14   3     3394.89     3383.45     72.88 o
   2  14   3       65.66       58.80     12.30 o
   3  14   3     3791.15     3953.79     61.78 o
   4  14   3      191.60      169.11      4.72 o
   5  14   3      115.75      105.59      6.57 o
   6  14   3     1964.29     2136.13     69.41 o
   7  14   3      910.18      980.44     25.28 o
   8  14   3      102.50       82.06     13.30 o
   9  14   3      605.46      652.84     47.96 o
 -10  15   3      207.73      199.39     29.66 o
  -9  15   3      599.30      646.26     31.26 o
  -8  15   3       49.98       38.41     12.50 o
  -7  15   3      266.06      235.66     47.64 o
  -6  15   3      508.50      502.82     15.60 o
  -5  15   3      896.82      851.68     24.61 o
  -4  15   3     1774.81     1675.31     34.70 o
  -3  15   3     1450.82     1445.37     62.47 o
  -2  15   3     1109.33     1169.29     28.39 o
  -1  15   3     1142.33     1183.21     28.07 o
   0  15   3      151.47      148.13      9.79 o
   1  15   3       34.94       57.42     25.56 o
   2  15   3      141.54      126.59     12.89 o
   3  15   3      184.97      133.61      9.40 o
   4  15   3     1512.14     1526.56     31.98 o
   5  15   3     1216.45     1197.84     20.28 o
   6  15   3      234.08      224.29      8.75 o
   7  15   3       39.94       56.16     12.12 o
   8  15   3       37.69       29.16     16.88 o
   9  15   3      139.89      211.72     25.32 o
  -9  16   3       30.75       27.54     15.00 o
  -8  16   3      301.95      284.90     40.07 o
  -7  16   3      899.18      870.95     35.65 o
  -6  16   3      309.36      288.81     14.51 o
  -5  16   3       44.86       47.62      8.03 o
  -4  16   3      389.75      348.58     12.94 o
  -3  16   3      693.57      610.21     20.19 o
  -2  16   3      424.00      394.47     11.52 o
  -1  16   3     1859.37     1915.74     51.74 o
   0  16   3      472.93      466.58     15.46 o
   1  16   3        1.06       -6.41     17.98 o
   2  16   3       61.71       48.09     28.71 o
   3  16   3      112.26      110.03     15.77 o
   4  16   3       27.55        9.76     12.30 o
   5  16   3      350.85      375.44     21.77 o
   6  16   3     1199.76     1218.13     26.10 o
   7  16   3      284.73      284.64     33.13 o
   8  16   3       13.98        8.00     21.45 o
  -9  17   3      438.04      405.24     22.74 o
  -8  17   3        2.17        5.79     12.73 o
  -7  17   3       12.45        7.96      9.82 o
  -6  17   3       45.91       49.72     12.94 o
  -5  17   3      190.73      178.16      9.14 o
  -4  17   3      395.18      384.84     12.49 o
  -3  17   3        2.40       -3.48      7.89 o
  -2  17   3      890.89      936.85     28.71 o
  -1  17   3      725.04      721.54     21.77 o
   0  17   3      307.91      271.11     12.62 o
   1  17   3      709.28      704.51     20.52 o
   2  17   3      109.61       87.48     10.92 o
   3  17   3      525.23      504.57     35.34 o
   4  17   3     2271.05     2393.51     47.94 o
   5  17   3      244.57      241.04     13.76 o
   6  17   3        9.78       -3.12     48.27 o
   7  17   3       28.73       10.09     36.91 o
   8  17   3       35.07       29.89     37.23 o
  -8  18   3       24.49       15.97     18.93 o
  -7  18   3       85.93       76.44     13.88 o
  -6  18   3      111.58      104.52      9.15 o
  -5  18   3      566.12      532.53     16.72 o
  -4  18   3       84.44       58.11      8.03 o
  -3  18   3      420.15      399.83     12.26 o
  -2  18   3      457.49      452.59     12.23 o
  -1  18   3      233.57      272.15     16.88 o
   0  18   3      987.69     1024.41     69.41 o
   1  18   3     1559.41     1648.97     60.58 o
   2  18   3      689.11      731.90     23.04 o
   3  18   3       76.13       46.15     11.67 o
   4  18   3       39.41        4.31     24.92 o
   5  18   3       20.21        9.21     19.25 o
   6  18   3       45.08       57.96     39.12 o
   7  18   3       49.21       42.17     23.11 o
  -8  19   3      269.25      277.54     19.37 o
  -7  19   3      128.54      136.92     36.28 o
  -6  19   3      279.02      254.42     14.70 o
  -5  19   3       38.19       32.24     11.34 o
  -4  19   3      431.18      422.33     13.60 o
  -3  19   3      154.06      137.82     16.41 o
  -2  19   3      522.77      504.73     25.87 o
  -1  19   3       54.72       31.23     12.57 o
   0  19   3      122.00      121.21     11.50 o
   1  19   3       52.23       69.63     36.91 o
   2  19   3      644.97      678.66     54.58 o
   3  19   3      185.17      197.52     37.23 o
   4  19   3       16.60        4.93     12.22 o
   5  19   3       10.15      -14.12     15.52 o
   6  19   3       82.18      110.55     17.36 o
   7  19   3       15.53       45.83     19.55 o
  -7  20   3      132.49      124.93     16.04 o
  -6  20   3       43.82       58.25     17.25 o
  -5  20   3       80.01       84.85     10.50 o
  -4  20   3      247.71      226.99     18.61 o
  -3  20   3      106.96       90.41     23.98 o
  -2  20   3      484.53      501.90     38.81 o
  -1  20   3      123.74      130.50     29.66 o
   0  20   3      221.91      202.88     16.55 o
   1  20   3     1424.49     1584.94     51.43 o
   2  20   3      775.39      766.24     26.94 o
   3  20   3       35.67       15.57     11.44 o
   4  20   3      230.98      230.55     19.88 o
   5  20   3       69.57       46.58     27.76 o
   6  20   3       35.52       37.68     28.71 o
  -6  21   3       46.68       11.99     18.93 o
  -5  21   3        1.38       -3.79     22.72 o
  -4  21   3        2.57        0.00     27.13 o
  -3  21   3       28.39       30.48     15.16 o
  -2  21   3      260.07      264.78     19.12 o
  -1  21   3       78.98       65.35     21.45 o
   0  21   3      163.06      136.91     30.29 o
   1  21   3      110.09      103.32     14.30 o
   2  21   3        0.14      -13.95     13.95 o
   3  21   3       36.58        8.77     24.61 o
   4  21   3      296.93      317.91     41.33 o
   5  21   3       29.09       12.86     16.69 o
  -5  22   3       73.04       87.08     26.50 o
  -4  22   3       20.57       20.19     20.82 o
  -3  22   3      139.78      112.32     22.72 o
  -2  22   3        0.57       19.56     20.82 o
  -1  22   3      393.50      428.03     40.07 o
   0  22   3      227.31      210.71     21.46 o
   1  22   3       12.86        6.97     32.50 o
   2  22   3       72.74       72.61     14.86 o
   3  22   3      310.19      355.38     78.24 o
   4  22   3        3.85      -17.75     17.75 o
  -3  23   3      221.10      253.66     34.70 o
  -2  23   3      164.67      146.39     28.39 o
  -1  23   3       22.59       37.05     18.17 o
   0  23   3        5.44      -24.61     24.61 o
   1  23   3       27.15        0.13     24.40 o
   2  23   3       54.33       64.99     23.20 o
 -13   0   4        0.75      -20.19     20.82 o
 -12   0   4      270.78      268.80     26.50 o
 -11   0   4      826.22      919.99     41.01 o
 -10   0   4     1288.68     1321.30     47.96 o
  -9   0   4      108.50      141.34     15.77 o
  -8   0   4      344.22      365.35     18.93 o
  -7   0   4      290.01      325.59     17.04 o
  -6   0   4     1040.54     1170.49     29.03 o
  -5   0   4      773.11      799.47     22.08 o
  -4   0   4     8887.30     9435.89    177.94 o
  -3   0   4    16477.57    16843.77    306.66 o
  -2   0   4     5650.74     6138.31    117.36 o
  -1   0   4      730.65      738.89     13.25 o
   0   0   4     4026.30     4351.97     57.42 o
   1   0   4     1682.39     1971.86     38.49 o
   2   0   4     3569.11     3161.91     53.00 o
   3   0   4     6655.01     6754.80     96.54 o
   4   0   4    11920.96    12079.76    175.42 o
   5   0   4     3184.76     3375.19     53.00 o
   6   0   4        0.02        7.57      9.46 o
   7   0   4     1034.72     1039.88     27.13 o
   8   0   4       92.05       75.09     12.62 o
   9   0   4      326.56      311.08     19.56 o
  10   0   4      770.51      668.85     27.76 o
  11   0   4      253.03      243.56     27.76 o
 -13   1   4      354.67      340.72     22.53 o
 -12   1   4      535.90      468.17     22.76 o
 -11   1   4       81.12       50.90     14.64 o
 -10   1   4       11.32       29.58     39.12 o
  -9   1   4     5168.04     5168.96     80.31 o
  -8   1   4     5363.83     5684.81     87.21 o
  -7   1   4        9.66       12.92     11.67 o
  -6   1   4     3251.23     3362.52     50.19 o
  -5   1   4    19438.02    20065.90    263.92 o
  -4   1   4     2211.54     2452.86     41.96 o
  -3   1   4     1244.14     1117.99     15.39 o
  -2   1   4     6189.30     6268.15     73.84 o
  -1   1   4        9.78       -1.73      4.22 o
   0   1   4      174.33      141.34      5.56 o
   1   1   4      288.81      252.63      8.83 o
   2   1   4     4906.88     5377.71     76.03 o
   3   1   4      158.62      217.12     10.41 o
   4   1   4     2837.22     2662.97     35.62 o
   5   1   4    12560.84    12658.43    157.75 o
   6   1   4     1725.90     1787.53     52.69 o
   7   1   4       42.50       48.40      7.55 o
   8   1   4      473.92      427.94     21.77 o
   9   1   4      123.91      102.17     10.68 o
  10   1   4      211.87      198.40     12.57 o
  11   1   4      147.41      143.55     16.35 o
 -13   2   4       92.68       56.53     21.14 o
 -12   2   4      146.83      132.35     16.41 o
 -11   2   4      175.98      148.41     13.19 o
 -10   2   4      167.63      178.71     45.43 o
  -9   2   4      259.05      273.08     18.30 o
  -8   2   4      139.54      121.77     11.37 o
  -7   2   4      430.17      454.38     10.31 o
  -6   2   4      506.91      512.64     21.45 o
  -5   2   4     1385.44     1478.88     30.60 o
  -4   2   4     7061.11     7110.95     96.33 o
  -3   2   4     7561.98     7564.24     93.34 o
  -2   2   4        2.76       -4.22      4.22 o
  -1   2   4     3316.93     3308.50     32.60 o
   0   2   4     4430.33     4435.69     39.44 o
   1   2   4    12626.11    11711.50     99.42 o
   2   2   4    11050.96    10989.96    104.90 o
   3   2   4      260.40      360.79     11.04 o
   4   2   4      558.53      567.36     11.32 o
   5   2   4     6023.79     6065.17     79.59 o
   6   2   4       36.42       53.32      6.97 o
   7   2   4     1472.99     1528.52     24.24 o
   8   2   4       18.93       11.99      6.77 o
   9   2   4      137.78      126.03     11.13 o
  10   2   4     1548.91     1530.45     39.05 o
  11   2   4       63.59       23.92     16.97 o
 -13   3   4      991.24     1051.14     38.15 o
 -12   3   4      510.08      572.88     38.81 o
 -11   3   4      316.97      335.51     18.03 o
 -10   3   4      795.86      842.29     18.25 o
  -9   3   4      488.85      461.44      9.54 o
  -8   3   4     3139.61     3230.13     47.30 o
  -7   3   4       56.49       68.43     17.98 o
  -6   3   4      116.85      141.60      6.97 o
  -5   3   4     6215.67     6305.96     75.12 o
  -4   3   4     3322.87     3402.76     68.15 o
  -3   3   4     4589.57     4284.07     52.18 o
  -2   3   4      420.53      602.50      9.97 o
  -1   3   4       78.20       46.43      4.73 o
   0   3   4    27034.33    26067.63    469.78 o
   1   3   4    13204.08    13502.92    122.85 o
   2   3   4     1270.91     1240.84     16.94 o
   3   3   4     1632.75     1708.53     24.88 o
   4   3   4      612.66      580.68     11.13 o
   5   3   4      700.18      737.24     14.05 o
   6   3   4     2011.07     2042.96     30.33 o
   7   3   4       34.99       52.02      7.72 o
   8   3   4      249.68      214.46     30.92 o
   9   3   4      229.22      177.32     11.67 o
  10   3   4      380.02      398.94     31.23 o
  11   3   4      281.87      286.15     19.23 o
 -13   4   4      145.35      121.73     16.49 o
 -12   4   4      299.88      323.35     46.38 o
 -11   4   4      203.66      218.68     16.24 o
 -10   4   4      707.19      692.13     14.56 o
  -9   4   4      602.70      574.49     13.57 o
  -8   4   4      143.05      170.39      8.52 o
  -7   4   4      345.04      343.89      9.55 o
  -6   4   4      235.35      256.38      9.78 o
  -5   4   4      973.02      995.71     15.92 o
  -4   4   4     4209.97     4147.61     79.82 o
  -3   4   4       64.38       29.50      5.30 o
  -2   4   4       75.01      101.13      5.56 o
  -1   4   4     5487.16     6111.34     59.88 o
   0   4   4     5103.49     5318.63     46.38 o
   1   4   4      609.35      573.13      7.80 o
   2   4   4     7018.21     6964.00     76.52 o
   3   4   4      350.41      375.38     17.67 o
   4   4   4       35.56       23.08      7.57 o
   5   4   4     2184.91     2248.06     34.39 o
   6   4   4       47.43       21.63     12.94 o
   7   4   4     1215.87     1247.14     25.24 o
   8   4   4      340.32      363.98     25.87 o
   9   4   4      166.25      180.18     12.30 o
  10   4   4     1503.69     1608.03     48.19 o
  11   4   4      108.35       79.51     20.62 o
 -12   5   4        8.12        4.96     15.00 o
 -11   5   4      516.93      514.12     25.24 o
 -10   5   4      888.32      871.63     51.11 o
  -9   5   4      781.45      717.77     17.83 o
  -8   5   4      577.37      583.49     14.82 o
  -7   5   4     2715.00     2703.58     37.74 o
  -6   5   4      208.73      284.06      7.44 o
  -5   5   4       69.99       49.50      4.95 o
  -4   5   4     3956.12     4002.00     53.03 o
  -3   5   4     5889.25     5764.43     73.49 o
  -2   5   4     2517.27     2419.60     31.34 o
  -1   5   4    14482.74    13854.64    165.64 o
   0   5   4    25011.93    24909.42    478.61 o
   1   5   4     3725.86     4012.66     43.85 o
   2   5   4     2585.87     2619.21     29.37 o
   3   5   4     6966.48     6987.16     78.07 o
   4   5   4        0.42        1.10     12.30 o
   5   5   4     1790.65     1933.13     29.26 o
   6   5   4      195.10      221.66     12.62 o
   7   5   4      105.11       95.70      7.57 o
   8   5   4      269.95      242.26     14.51 o
   9   5   4      189.03      178.02     10.60 o
  10   5   4      142.20      190.16     22.72 o
  11   5   4       67.48       45.97     60.89 o
 -12   6   4       65.58       64.20     15.39 o
 -11   6   4      227.57      229.31     16.09 o
 -10   6   4     1314.62     1378.32     31.98 o
  -9   6   4      922.04      921.46     20.51 o
  -8   6   4       79.04       64.91      9.55 o
  -7   6   4       84.37       98.25      7.26 o
  -6   6   4       81.73       86.12      6.49 o
  -5   6   4      564.63      605.71     18.61 o
  -4   6   4     1582.87     1497.50     24.88 o
  -3   6   4     2411.33     2522.89     35.04 o
  -2   6   4     2242.37     2187.20     33.51 o
  -1   6   4       32.20       15.38      3.89 o
   0   6   4     3363.02     3529.94     36.87 o
   1   6   4      357.28      316.91      6.57 o
   2   6   4      374.50      366.04      8.29 o
   3   6   4       77.67       72.31      9.78 o
   4   6   4     1539.21     1484.89     38.18 o
   5   6   4       53.51       70.15      6.88 o
   6   6   4     1318.83     1387.64     22.72 o
   7   6   4     2046.67     2120.29     35.77 o
   8   6   4        3.56        3.15      8.49 o
   9   6   4        0.64       -4.84      8.03 o
  10   6   4     1231.72     1295.06     42.32 o
  11   6   4      517.08      554.10     34.59 o
 -12   7   4       38.29       62.50     16.88 o
 -11   7   4      185.05      160.53     10.79 o
 -10   7   4     1222.40     1278.40     30.47 o
  -9   7   4      141.76      136.65     11.37 o
  -8   7   4     1545.01     1626.41     28.02 o
  -7   7   4      536.28      529.76     23.98 o
  -6   7   4      628.29      725.15     14.20 o
  -5   7   4      263.30      246.92     13.88 o
  -4   7   4       12.58       17.77      5.05 o
  -3   7   4    11572.77    11414.33    177.62 o
  -2   7   4     5737.51     6132.06     78.41 o
  -1   7   4      800.90      938.58     14.83 o
   0   7   4    12281.39    12334.14    160.90 o
   1   7   4     5127.63     5342.71     59.72 o
   2   7   4      257.41      244.11     13.88 o
   3   7   4     1683.84     1580.70     18.86 o
   4   7   4     1350.96     1445.88     19.57 o
   5   7   4     2919.70     2939.78     43.85 o
   6   7   4     2932.70     3129.56     47.12 o
   7   7   4       26.30       18.72      7.70 o
   8   7   4       27.03       18.68      8.40 o
   9   7   4      240.73      219.89     11.19 o
  10   7   4       54.77      123.67     22.98 o
  11   7   4      258.11      249.21     42.59 o
 -12   8   4      716.31      727.46     29.70 o
 -11   8   4        7.70       14.95      9.08 o
 -10   8   4       44.37       38.87     10.50 o
  -9   8   4      674.55      665.26     20.66 o
  -8   8   4      200.64      209.09      9.33 o
  -7   8   4      318.30      290.58     11.99 o
  -6   8   4        1.83       -2.43      6.15 o
  -5   8   4      103.00      109.06      6.97 o
  -4   8   4     3513.92     3523.85     54.27 o
  -3   8   4       31.59       34.17     27.13 o
  -2   8   4     2996.94     2963.65     46.68 o
  -1   8   4      230.30      243.11      6.94 o
   0   8   4     1337.74     1249.68     20.97 o
   1   8   4     6122.87     6583.40    107.58 o
   2   8   4     5237.15     5061.24     55.55 o
   3   8   4      835.56      814.17     11.95 o
   4   8   4        1.36        9.46      6.31 o
   5   8   4     2411.22     2373.43     30.30 o
   6   8   4      133.80      143.13     11.36 o
   7   8   4     1959.60     1992.53     40.32 o
   8   8   4       95.41       92.89     12.94 o
   9   8   4       23.66       16.14     14.05 o
  10   8   4      510.51      551.27     28.91 o
 -12   9   4       58.31       48.78     40.38 o
 -11   9   4        2.82        4.10     10.83 o
 -10   9   4       37.89       26.32     10.47 o
  -9   9   4      434.59      427.11     15.66 o
  -8   9   4      801.44      752.09     22.40 o
  -7   9   4      644.32      639.61     16.17 o
  -6   9   4     1889.32     1971.05     30.47 o
  -5   9   4     2574.66     2538.13     36.31 o
  -4   9   4      680.86      711.38     23.66 o
  -3   9   4     1137.66     1243.65     29.66 o
  -2   9   4     1148.84     1121.15     27.76 o
  -1   9   4      491.86      459.17     10.48 o
   0   9   4     7721.53     7612.23    157.75 o
   1   9   4      439.00      504.29     12.47 o
   2   9   4     2032.25     2008.74     24.43 o
   3   9   4       64.53       58.66      5.56 o
   4   9   4      144.24      170.10      6.65 o
   5   9   4     1599.54     1623.51     22.70 o
   6   9   4     1571.76     1598.57     25.77 o
   7   9   4      491.30      493.77     16.62 o
   8   9   4      503.76      499.27     20.51 o
   9   9   4        0.29      -11.44     11.44 o
  10   9   4      168.46      232.51     24.83 o
 -12  10   4       40.60       45.57     19.23 o
 -11  10   4        1.84        3.79     11.55 o
 -10  10   4       41.42       42.41     10.66 o
  -9  10   4        9.03       13.71      8.97 o
  -8  10   4       98.76       76.66      9.40 o
  -7  10   4       66.96       52.69     13.57 o
  -6  10   4        7.69       19.11      7.28 o
  -5  10   4     1273.98     1348.89     22.26 o
  -4  10   4      820.59      867.61     46.38 o
  -3  10   4      199.58      186.36     15.77 o
  -2  10   4      666.46      625.20     27.76 o
  -1  10   4      228.33      243.25      6.40 o
   0  10   4     1182.27     1198.00     20.29 o
   1  10   4     2987.19     3185.31     43.56 o
   2  10   4      594.50      546.27     27.13 o
   3  10   4      468.63      471.15      9.24 o
   4  10   4      343.19      409.02      9.52 o
   5  10   4      188.67      186.89      7.27 o
   6  10   4        7.80        7.00      4.38 o
   7  10   4       10.85       -4.89     10.97 o
   8  10   4       55.36       80.45     15.80 o
   9  10   4       26.01       -5.04     15.39 o
  10  10   4        0.55       -6.77     23.66 o
 -11  11   4       27.81       22.25     15.54 o
 -10  11   4       12.45       -0.63      9.75 o
  -9  11   4     1838.40     1794.36     46.75 o
  -8  11   4     2870.49     2889.56     58.68 o
  -7  11   4      448.31      395.36     11.85 o
  -6  11   4      469.84      466.46     22.08 o
  -5  11   4     2839.83     2972.18     43.06 o
  -4  11   4     1601.32     1507.50     29.55 o
  -3  11   4      208.84      195.87      8.25 o
  -2  11   4      336.32      400.93     10.86 o
  -1  11   4       29.33       36.54      1.86 o
   0  11   4      180.32      173.64      9.85 o
   1  11   4      872.61      841.07     26.19 o
   2  11   4      168.06      178.67     11.36 o
   3  11   4       72.74       74.64      4.95 o
   4  11   4       70.78       85.30      7.26 o
   5  11   4     1349.20     1400.80     30.29 o
   6  11   4      650.39      640.15     13.47 o
   7  11   4        8.35       13.98      7.26 o
   8  11   4        4.34        6.71     35.97 o
   9  11   4      211.69      212.13     46.69 o
  10  11   4       36.35       14.37     18.96 o
 -11  12   4      199.98      202.98     22.40 o
 -10  12   4       35.76       26.67     16.67 o
  -9  12   4      619.83      647.37     24.61 o
  -8  12   4      857.81      872.93     23.10 o
  -7  12   4     1452.93     1421.33     35.34 o
  -6  12   4       64.10       60.41      7.55 o
  -5  12   4       48.42       81.64     14.20 o
  -4  12   4     1573.65     1507.87     27.39 o
  -3  12   4      678.12      689.35     14.70 o
  -2  12   4       87.49       44.96      6.52 o
  -1  12   4       25.33       34.37     10.31 o
   0  12   4       43.19       38.77     12.94 o
   1  12   4      657.88      672.54     17.17 o
   2  12   4      365.61      319.49     13.17 o
   3  12   4        0.91       16.98     11.99 o
   4  12   4      963.37      974.32     18.30 o
   5  12   4     1324.92     1233.65     20.30 o
   6  12   4       59.75       72.11      7.26 o
   7  12   4      125.81      109.09      7.43 o
   8  12   4     1195.15     1381.43     36.35 o
   9  12   4      162.24      184.06     18.93 o
 -11  13   4        6.08       58.68     34.07 o
 -10  13   4       86.42       83.49     27.76 o
  -9  13   4      341.22      342.91     29.34 o
  -8  13   4     1078.59     1064.40     29.03 o
  -7  13   4       11.64       -0.61      9.15 o
  -6  13   4        1.81        1.64      8.40 o
  -5  13   4     1379.92     1365.12     79.51 o
  -4  13   4      105.51      110.92      7.27 o
  -3  13   4      721.60      661.49     15.39 o
  -2  13   4      782.20      694.83     23.98 o
  -1  13   4      992.53     1006.45     21.71 o
   0  13   4      216.37      214.46     11.37 o
   1  13   4      652.02      642.98     40.38 o
   2  13   4      870.08      857.62     21.14 o
   3  13   4      228.95      226.55     25.56 o
   4  13   4      438.42      411.66     11.67 o
   5  13   4        8.48        4.04     11.04 o
   6  13   4      346.07      382.30     12.57 o
   7  13   4      104.02      108.45     14.26 o
   8  13   4       66.74       85.16     17.35 o
   9  13   4      488.24      496.74     35.97 o
 -10  14   4        9.44       18.70     22.72 o
  -9  14   4       54.48       57.78     27.13 o
  -8  14   4       41.55       38.71      9.98 o
  -7  14   4        0.16        6.50      8.54 o
  -6  14   4      258.25      230.23     10.50 o
  -5  14   4      199.66      170.58     25.56 o
  -4  14   4      946.38      915.90     18.74 o
  -3  14   4      133.04      123.73      8.34 o
  -2  14   4      627.27      610.14     22.40 o
  -1  14   4     1066.19     1107.03     37.54 o
   0  14   4      671.67      642.78     17.33 o
   1  14   4     1895.80     1926.66     40.70 o
   2  14   4      738.78      730.69     46.69 o
   3  14   4      306.66      273.36     14.51 o
   4  14   4       34.59       42.46      9.15 o
   5  14   4      106.90       96.69      6.40 o
   6  14   4        6.97        1.35      6.06 o
   7  14   4       55.10       51.94     14.37 o
   8  14   4       35.57       41.33     21.00 o
   9  14   4      109.49      167.84     34.70 o
 -10  15   4        2.68       10.86     15.52 o
  -9  15   4       76.07       69.64     13.72 o
  -8  15   4      235.16      237.26     16.09 o
  -7  15   4       73.91       75.21     29.03 o
  -6  15   4        4.98       -6.37     10.31 o
  -5  15   4       69.44       62.87      7.11 o
  -4  15   4     1244.39     1263.81     22.50 o
  -3  15   4      626.17      622.31     23.35 o
  -2  15   4       84.97       73.26     12.62 o
  -1  15   4        3.88        1.02     10.03 o
   0  15   4      542.68      560.69     18.61 o
   1  15   4      120.83      128.61     20.51 o
   2  15   4       49.04       24.51     18.93 o
   3  15   4       77.38       33.16      8.63 o
   4  15   4       50.84       47.65      7.99 o
   5  15   4      161.46      166.52     13.57 o
   6  15   4        7.18        5.27      9.18 o
   7  15   4        3.47       -5.05     16.97 o
   8  15   4        0.00       -0.07     22.72 o
  -9  16   4       74.79       53.93     12.50 o
  -8  16   4        9.04       -7.32     13.65 o
  -7  16   4       23.03       29.95     10.44 o
  -6  16   4      174.47      183.67     11.03 o
  -5  16   4       74.32       85.96      9.14 o
  -4  16   4      238.79      236.95      9.40 o
  -3  16   4       88.51       72.75      7.45 o
  -2  16   4      179.12      156.25     13.88 o
  -1  16   4       57.90       60.95     18.93 o
   0  16   4        0.61       -9.14      9.14 o
   1  16   4       45.01       20.56      8.44 o
   2  16   4      452.36      459.83     17.89 o
   3  16   4      143.55      118.99     17.35 o
   4  16   4      199.67      206.46     11.66 o
   5  16   4        0.61       -1.51      8.63 o
   6  16   4      309.24      331.69     23.21 o
   7  16   4        6.01       44.49     40.70 o
   8  16   4      129.53      144.31     19.23 o
  -9  17   4        3.11        8.38     37.23 o
  -8  17   4       18.05       21.57     13.95 o
  -7  17   4      644.70      635.26     19.87 o
  -6  17   4      625.39      613.84     19.54 o
  -5  17   4        1.00       -4.26      6.97 o
  -4  17   4       21.06       21.10      6.77 o
  -3  17   4     1571.45     1666.08     31.62 o
  -2  17   4     1199.27     1283.39     23.68 o
  -1  17   4        6.66       10.08      8.17 o
   0  17   4       36.07       29.08     10.92 o
   1  17   4      106.99      111.39     21.77 o
   2  17   4       10.18        1.58     17.35 o
   3  17   4       15.08       19.12      9.78 o
   4  17   4      179.09      199.07     21.77 o
   5  17   4       30.44       18.04     14.51 o
   6  17   4      122.47      136.84     17.85 o
   7  17   4      262.94      317.95     25.87 o
  -8  18   4      196.86      220.29     22.40 o
  -7  18   4      199.07      244.45     16.79 o
  -6  18   4      714.42      771.26     25.24 o
  -5  18   4      171.65      159.82      9.24 o
  -4  18   4     1495.43     1595.06     36.91 o
  -3  18   4       50.65       38.85     12.30 o
  -2  18   4      657.29      628.00     22.08 o
  -1  18   4       66.89       67.85     10.71 o
   0  18   4      291.73      283.32     24.92 o
   1  18   4       43.45       25.56     10.87 o
   2  18   4       22.02       16.12     15.77 o
   3  18   4      672.09      667.29     19.84 o
   4  18   4       21.88        1.75     19.25 o
   5  18   4       10.55      -15.28     17.70 o
   6  18   4      307.29      293.84     21.91 o
   7  18   4      102.05       89.13     39.12 o
  -8  19   4       19.94       21.77     14.99 o
  -7  19   4       42.37       54.55     13.16 o
  -6  19   4       27.62       35.22     18.61 o
  -5  19   4       30.08       31.79     17.98 o
  -4  19   4       10.86       18.62      7.55 o
  -3  19   4      249.62      233.31     10.15 o
  -2  19   4        0.06       -9.34      9.34 o
  -1  19   4      157.90      159.17     24.61 o
   0  19   4       13.20       12.24     12.94 o
   1  19   4      172.14      146.97     14.62 o
   2  19   4      218.20      199.51     13.56 o
   3  19   4      220.29      214.84     14.50 o
   4  19   4      122.74      129.88     17.19 o
   5  19   4       69.50      100.97     20.51 o
   6  19   4       11.82       38.24     83.29 o
  -7  20   4        4.73       40.88     23.66 o
  -6  20   4       12.51        0.00     18.30 o
  -5  20   4      289.00      340.11     29.03 o
  -4  20   4        9.45       25.87     17.67 o
  -3  20   4      873.24      924.98     37.54 o
  -2  20   4       10.08       -2.39     10.23 o
  -1  20   4      632.23      676.21     49.53 o
   0  20   4       16.52       12.57     25.87 o
   1  20   4       15.78       17.42     16.41 o
   2  20   4      188.49      201.24     21.14 o
   3  20   4      135.79      111.41     15.98 o
   4  20   4       14.76       17.01     48.27 o
   5  20   4        9.06       22.09     38.81 o
  -6  21   4       91.35       92.76     28.39 o
  -5  21   4        5.79       33.44     22.08 o
  -4  21   4        8.16       -8.20     18.30 o
  -3  21   4      457.85      491.54     35.97 o
  -2  21   4      507.58      552.39     39.12 o
  -1  21   4      279.03      318.24     29.66 o
   0  21   4       38.87       20.48     16.22 o
   1  21   4       44.58       65.31     19.56 o
   2  21   4      133.68      146.58     18.10 o
   3  21   4      197.20      164.50     23.98 o
   4  21   4       22.15       21.26     17.40 o
  -5  22   4       76.36       29.03     23.98 o
  -4  22   4       10.76       67.52     24.61 o
  -3  22   4      135.24      153.96     25.24 o
  -2  22   4      251.10      239.78     29.66 o
  -1  22   4       12.11       22.66     28.71 o
   0  22   4       11.51       30.76     12.75 o
   1  22   4       66.17       78.05     24.61 o
   2  22   4       76.85       51.26     19.88 o
   3  22   4      246.40      249.98     19.06 o
  -3  23   4        0.83        2.52     22.08 o
  -2  23   4        9.73       26.92     18.63 o
  -1  23   4      617.74      645.84     58.68 o
   0  23   4      223.84      311.65     40.38 o
   1  23   4       32.40       12.81     22.06 o
 -13   1   5        5.70       15.97     15.44 o
 -12   1   5        2.56       -6.75     12.22 o
 -11   1   5       76.84       42.59     14.28 o
 -10   1   5      317.03      324.04     24.29 o
  -9   1   5       42.86       28.82     10.03 o
  -8   1   5      855.30      825.62     22.08 o
  -7   1   5      526.55      516.51     14.19 o
  -6   1   5     1775.22     1610.30     27.22 o
  -5   1   5       16.91        4.79      8.69 o
  -4   1   5     1104.58     1128.44     17.07 o
  -3   1   5      252.37      259.45      7.27 o
  -2   1   5      452.60      408.23      8.29 o
  -1   1   5     1059.60      946.10     11.52 o
   0   1   5      166.94      185.71      5.30 o
   1   1   5       80.75       72.52      6.94 o
   2   1   5     1549.15     1591.29     20.27 o
   3   1   5      145.83      177.11      5.74 o
   4   1   5      429.40      404.47      8.79 o
   5   1   5      204.75      204.37     13.88 o
   6   1   5      832.27      814.45     15.16 o
   7   1   5        1.41       -7.59      7.59 o
   8   1   5      140.22      123.39     10.14 o
   9   1   5       50.25       50.03     33.76 o
  10   1   5      298.05      292.81     18.07 o
  11   1   5        0.58        6.49     73.83 o
 -13   2   5       40.08       82.90     29.97 o
 -12   2   5        2.44      -19.88     22.72 o
 -11   2   5      157.08      174.91     15.72 o
 -10   2   5       18.67       -6.19     10.31 o
  -9   2   5      117.91       68.40     10.92 o
  -8   2   5       43.96       72.18     15.46 o
  -7   2   5     3480.96     3398.64     58.97 o
  -6   2   5     2800.14     2796.83     47.45 o
  -5   2   5      535.82      504.90     25.24 o
  -4   2   5       63.43       62.74      4.40 o
  -3   2   5     4944.50     4878.39     85.18 o
  -2   2   5      209.49      235.43      5.12 o
  -1   2   5       81.21      151.22      4.22 o
   0   2   5     1592.12     1526.50     15.17 o
   1   2   5       49.33       53.10      3.49 o
   2   2   5      196.71      179.87      5.60 o
   3   2   5     1596.11     1514.44     36.28 o
   4   2   5      168.31      145.64      6.77 o
   5   2   5      160.51      149.44      7.70 o
   6   2   5     1787.20     1698.21     26.10 o
   7   2   5      987.25      924.65     16.80 o
   8   2   5        6.02       10.10      8.92 o
   9   2   5       49.50       49.77     21.45 o
  10   2   5       18.54        4.73     12.47 o
  11   2   5       91.01      126.03     45.43 o
 -13   3   5       30.30       49.92     14.45 o
 -12   3   5       26.70       30.75     14.70 o
 -11   3   5      295.98      254.43     16.24 o
 -10   3   5       23.22       39.38     11.17 o
  -9   3   5       17.44        4.50     14.51 o
  -8   3   5      247.52      249.59     13.25 o
  -7   3   5       42.13       52.06     10.41 o
  -6   3   5      160.58      157.54      7.06 o
  -5   3   5        9.34        3.93      6.01 o
  -4   3   5      258.98      229.64     11.36 o
  -3   3   5     1116.92     1181.34     17.98 o
  -2   3   5       14.66       -3.53      6.31 o
  -1   3   5      626.91      631.03      7.70 o
   0   3   5       19.48       -4.10      4.10 o
   1   3   5     1901.87     1744.91     18.23 o
   2   3   5      764.36      859.76     18.61 o
   3   3   5        6.32       10.73      4.17 o
   4   3   5     1984.10     1910.13     32.50 o
   5   3   5       37.04       31.67      6.08 o
   6   3   5      586.71      661.14     29.66 o
   7   3   5       42.45       38.56      9.15 o
   8   3   5      107.83      105.56      7.71 o
   9   3   5        9.40        8.83     12.05 o
  10   3   5      102.19       84.25     12.57 o
  11   3   5      149.45      134.49     63.41 o
 -13   4   5        9.80       36.10     17.42 o
 -12   4   5       14.23       29.45     20.19 o
 -11   4   5       37.49       54.27     12.02 o
 -10   4   5      155.38      152.18     11.99 o
  -9   4   5      808.06      805.74     14.69 o
  -8   4   5      757.11      793.54     20.19 o
  -7   4   5       61.64       36.28     12.30 o
  -6   4   5     1019.83     1022.72     18.30 o
  -5   4   5     3487.70     3380.78     45.82 o
  -4   4   5       15.18        8.38     14.83 o
  -3   4   5     3331.21     3251.26     38.81 o
  -2   4   5      143.53      128.21      4.54 o
  -1   4   5      415.26      393.50      6.25 o
   0   4   5     1903.98     1750.27     17.58 o
   1   4   5        0.18       24.79      6.94 o
   2   4   5        0.75       21.36      7.11 o
   3   4   5      247.07      197.75     18.93 o
   4   4   5      360.22      373.33      8.63 o
   5   4   5     1752.84     1870.12     33.76 o
   6   4   5      691.00      672.14     14.70 o
   7   4   5        0.18       -6.65      6.65 o
   8   4   5      115.65       95.70     16.41 o
   9   4   5      359.52      361.04     17.52 o
  10   4   5       16.48      -15.22     44.80 o
  11   4   5      259.76      337.68     24.11 o
 -12   5   5      122.14      144.02     20.12 o
 -11   5   5        2.13        0.01     10.60 o
 -10   5   5        2.87       11.42     13.88 o
  -9   5   5       40.63       30.31     21.14 o
  -8   5   5      842.66      782.32     18.15 o
  -7   5   5      810.05      793.12     43.85 o
  -6   5   5      638.32      571.40     15.46 o
  -5   5   5      715.82      738.09     13.34 o
  -4   5   5     5689.41     5605.80     87.71 o
  -3   5   5      324.62      377.21      8.52 o
  -2   5   5      881.06      789.72     11.67 o
  -1   5   5      680.75      718.97     12.30 o
   0   5   5      363.30      402.16      6.19 o
   1   5   5     3466.24     3857.64     55.21 o
   2   5   5      680.85      753.05     13.30 o
   3   5   5      164.26      130.95      7.35 o
   4   5   5      223.51      206.34     17.98 o
   5   5   5      753.38      685.33     27.13 o
   6   5   5      541.62      555.06     12.85 o
   7   5   5       89.79       68.14      7.55 o
   8   5   5        4.77        0.10      7.89 o
   9   5   5       98.16       83.32     13.88 o
  10   5   5       27.84       62.92     17.32 o
 -12   6   5      389.15      436.71     22.19 o
 -11   6   5       17.06       28.88     10.39 o
 -10   6   5      725.48      747.66     32.50 o
  -9   6   5        5.52       -5.72     18.30 o
  -8   6   5        1.78       -0.55      8.20 o
  -7   6   5     2807.07     2738.67     37.35 o
  -6   6   5      113.01      145.04      7.21 o
  -5   6   5     3260.56     2985.98     40.87 o
  -4   6   5      231.62      222.56      6.97 o
  -3   6   5      109.48      152.83     17.04 o
  -2   6   5     7765.35     7670.21     85.26 o
  -1   6   5     6653.47     6379.91     63.53 o
   0   6   5      324.82      409.57     10.73 o
   1   6   5     1228.00     1280.76     27.13 o
   2   6   5     1005.64      879.34     17.35 o
   3   6   5     2301.33     2173.54     40.07 o
   4   6   5      578.04      558.01     24.92 o
   5   6   5      679.06      677.54     16.69 o
   6   6   5      241.14      227.76      8.94 o
   7   6   5     1313.97     1450.10     84.24 o
   8   6   5       70.89       63.82     14.20 o
   9   6   5      358.65      357.73     18.61 o
  10   6   5       25.30       45.05     19.86 o
 -12   7   5      684.90      649.67     38.49 o
 -11   7   5       27.84       38.19     12.37 o
 -10   7   5       62.59       50.16     10.41 o
  -9   7   5      255.58      226.35     10.79 o
  -8   7   5        0.75       -5.22      5.22 o
  -7   7   5      810.74      807.44     15.48 o
  -6   7   5     1797.61     1815.70     25.91 o
  -5   7   5      663.56      741.53     13.80 o
  -4   7   5       81.05       98.23      5.36 o
  -3   7   5      113.66      116.59      7.88 o
  -2   7   5     4152.54     4135.89     52.80 o
  -1   7   5     1604.77     1723.70     19.21 o
   0   7   5     1276.89     1260.87     14.49 o
   1   7   5     3872.65     4241.42     46.99 o
   2   7   5      187.00      215.27      7.89 o
   3   7   5       44.75       56.89      4.61 o
   4   7   5      181.14      183.42     16.41 o
   5   7   5      532.41      458.11     12.49 o
   6   7   5      113.84      134.13     20.82 o
   7   7   5     1027.50     1054.56     25.92 o
   8   7   5     1537.84     1573.85     84.87 o
   9   7   5      324.16      341.79     29.02 o
  10   7   5       66.47      123.91     20.60 o
 -12   8   5       33.71       10.60     16.80 o
 -11   8   5       91.40       92.84     16.35 o
 -10   8   5        0.07       10.80      8.96 o
  -9   8   5       26.21       25.25      7.06 o
  -8   8   5        0.32       -2.58      5.32 o
  -7   8   5      861.32      807.64     16.11 o
  -6   8   5        1.03        1.91      7.89 o
  -5   8   5      905.89      825.85     15.77 o
  -4   8   5      853.29      802.07     27.76 o
  -3   8   5      853.10      824.47     17.67 o
  -2   8   5     2256.04     2187.55     30.89 o
  -1   8   5     4427.16     4442.82     59.94 o
   0   8   5     3204.32     3029.88     51.11 o
   1   8   5     1393.31     1466.26     19.62 o
   2   8   5      706.51      594.88     21.77 o
   3   8   5      133.86      132.48      7.26 o
   4   8   5      182.26      146.78     14.83 o
   5   8   5       28.89       48.99      9.46 o
   6   8   5      711.11      685.46     18.30 o
   7   8   5        0.90        9.00     10.87 o
   8   8   5      437.35      430.37     55.21 o
   9   8   5      244.52      231.65     29.03 o
  10   8   5      107.37      142.56     18.93 o
 -12   9   5      553.49      530.67     26.59 o
 -11   9   5       11.51       27.31     17.04 o
 -10   9   5      211.90      187.79     11.79 o
  -9   9   5     1889.49     2013.03     40.39 o
  -8   9   5      488.69      480.02     13.65 o
  -7   9   5      240.53      237.38      8.27 o
  -6   9   5     1625.27     1441.45     42.59 o
  -5   9   5     1262.90     1227.73     21.65 o
  -4   9   5     7895.48     7747.25    102.20 o
  -3   9   5        0.38       -4.77     11.67 o
  -2   9   5      302.92      222.16     14.51 o
  -1   9   5     1748.34     1647.47     21.45 o
   0   9   5      241.16      237.75      9.55 o
   1   9   5     3017.43     3021.49     41.49 o
   2   9   5       80.71       77.78      8.52 o
   3   9   5       28.62       20.99     13.57 o
   4   9   5      696.88      711.29     13.38 o
   5   9   5      216.61      204.81     14.83 o
   6   9   5     3003.03     3190.89     54.58 o
   7   9   5      364.89      354.09     17.38 o
   8   9   5        5.21       24.21     14.36 o
   9   9   5      845.05      858.16     48.59 o
  10   9   5      241.13      255.28     23.02 o
 -12  10   5       81.15      109.83     37.86 o
 -11  10   5      206.32      167.54     18.51 o
 -10  10   5      502.41      485.01     19.25 o
  -9  10   5      245.18      210.63     23.03 o
  -8  10   5       91.48       68.46      7.14 o
  -7  10   5      107.78      118.85     17.35 o
  -6  10   5      287.66      272.39     16.72 o
  -5  10   5        5.30        5.92     19.56 o
  -4  10   5       89.07      122.01     14.83 o
  -3  10   5      950.70      891.86     17.33 o
  -2  10   5     5124.51     5003.52     73.28 o
  -1  10   5        6.32       12.07      4.10 o
   0  10   5      657.01      701.99     13.75 o
   1  10   5     1112.50     1065.64     33.44 o
   2  10   5      566.73      594.66     12.57 o
   3  10   5      623.90      597.16     22.72 o
   4  10   5      967.26     1017.44     23.98 o
   5  10   5      969.28      888.32     28.08 o
   6  10   5       26.57       11.63      7.57 o
   7  10   5      132.15      148.38     49.53 o
   8  10   5       81.72       84.93     13.19 o
   9  10   5       15.91      -11.67     20.92 o
  10  10   5       29.38       65.27     20.96 o
 -11  11   5      117.88      116.88     20.15 o
 -10  11   5      209.48      211.43     19.61 o
  -9  11   5      367.66      313.69     13.55 o
  -8  11   5        4.18        3.55      9.46 o
  -7  11   5      113.45      131.36     18.61 o
  -6  11   5       79.20       54.65      7.55 o
  -5  11   5      299.50      317.24     11.52 o
  -4  11   5     1038.57     1036.01     20.12 o
  -3  11   5      876.49      806.17     16.69 o
  -2  11   5       54.62       65.46      8.52 o
  -1  11   5      336.97      300.88     12.94 o
   0  11   5      505.63      504.73     13.34 o
   1  11   5        1.28       16.68      8.49 o
   2  11   5     1280.46     1246.03     20.46 o
   3  11   5     3584.38     3469.63     42.27 o
   4  11   5      771.30      827.19     13.75 o
   5  11   5       64.68       46.25      4.22 o
   6  11   5      400.79      382.72     23.66 o
   7  11   5       18.71        5.44     10.36 o
   8  11   5       90.11       80.25     18.28 o
   9  11   5      230.26      212.84     29.66 o
 -11  12   5       27.71       46.69     23.98 o
 -10  12   5      812.97      813.59     48.59 o
  -9  12   5      152.77      132.77     12.16 o
  -8  12   5       39.40       30.28      7.09 o
  -7  12   5     1771.50     1819.13     32.69 o
  -6  12   5      342.73      337.23     14.83 o
  -5  12   5      546.50      494.29     18.30 o
  -4  12   5      404.65      401.99     13.19 o
  -3  12   5      454.32      384.42     13.64 o
  -2  12   5     2186.93     2113.41     31.45 o
  -1  12   5      806.56      829.80     19.26 o
   0  12   5       56.74       40.54     19.56 o
   1  12   5       62.02       61.51     10.10 o
   2  12   5       90.66      108.03     10.68 o
   3  12   5     2040.86     2181.79     34.41 o
   4  12   5     1206.12     1207.97     18.68 o
   5  12   5      278.27      259.57      7.27 o
   6  12   5      848.68      861.83     18.51 o
   7  12   5      432.87      465.83     41.33 o
   8  12   5       62.79       89.67     45.43 o
   9  12   5       10.77        1.86     14.56 o
 -11  13   5       50.74       81.40     25.87 o
 -10  13   5       17.91       -2.85     19.56 o
  -9  13   5      942.57      949.60     30.99 o
  -8  13   5        4.94      -16.72     16.72 o
  -7  13   5      775.69      770.27     20.31 o
  -6  13   5      191.74      191.91     22.72 o
  -5  13   5      636.84      619.54     42.28 o
  -4  13   5     1602.50     1539.52     31.66 o
  -3  13   5      191.75      205.07     13.57 o
  -2  13   5       25.89       24.59      5.18 o
  -1  13   5      170.84      153.41     12.47 o
   0  13   5     3824.82     3972.74     76.03 o
   1  13   5     7486.97     7699.50    117.78 o
   2  13   5      784.71      814.78     23.98 o
   3  13   5      222.69      216.51     17.98 o
   4  13   5     1831.39     1816.32     56.16 o
   5  13   5      686.16      634.29     13.19 o
   6  13   5       16.57       15.22      4.46 o
   7  13   5        0.72        6.97     23.03 o
   8  13   5       63.31       67.75     13.09 o
   9  13   5      167.50      187.41     34.70 o
 -10  14   5      350.42      295.99     24.73 o
  -9  14   5      683.71      783.76     82.34 o
  -8  14   5      690.57      742.99     24.40 o
  -7  14   5      437.51      472.30     28.71 o
  -6  14   5       84.54       74.89     10.78 o
  -5  14   5       20.22       20.72     17.67 o
  -4  14   5        3.89       -8.83      8.83 o
  -3  14   5      171.88      174.67     19.88 o
  -2  14   5      218.19      246.65      8.52 o
  -1  14   5      714.42      679.48     23.66 o
   0  14   5     1103.66     1062.91     42.91 o
   1  14   5        4.44       -9.92      9.92 o
   2  14   5     1506.51     1478.19     30.06 o
   3  14   5      827.73      851.38     19.69 o
   4  14   5      837.28      868.81     23.42 o
   5  14   5      703.74      729.01     14.55 o
   6  14   5     1023.19     1074.62     36.28 o
   7  14   5      140.71      110.31     13.34 o
   8  14   5        2.82       -7.47     17.33 o
 -10  15   5      216.14      177.49     20.01 o
  -9  15   5      209.55      193.33     29.34 o
  -8  15   5      489.63      509.02     53.32 o
  -7  15   5      973.43      960.11     26.74 o
  -6  15   5        0.64        7.15      9.17 o
  -5  15   5      322.08      336.94     13.28 o
  -4  15   5     2860.57     2913.90     94.02 o
  -3  15   5       28.24       14.88      5.02 o
  -2  15   5      325.81      297.96      5.32 o
  -1  15   5       37.76       21.09     11.37 o
   0  15   5      732.17      669.57     17.70 o
   1  15   5     2297.29     2368.87     45.25 o
   2  15   5      841.29      813.25     21.40 o
   3  15   5      745.87      732.12     22.40 o
   4  15   5     1302.37     1357.86     30.15 o
   5  15   5       12.89        5.49     11.99 o
   6  15   5      261.61      291.60     20.74 o
   7  15   5       15.46        4.02     17.53 o
   8  15   5       21.80       59.41     63.73 o
  -9  16   5      349.79      290.35     22.30 o
  -8  16   5       45.75       26.04     18.61 o
  -7  16   5       93.36       85.56     19.25 o
  -6  16   5       76.52       88.52     10.70 o
  -5  16   5        7.18       -4.33     10.73 o
  -4  16   5       51.72       40.58      5.82 o
  -3  16   5      266.02      259.10      8.84 o
  -2  16   5     3223.32     3415.85     64.58 o
  -1  16   5      658.27      677.09     18.07 o
   0  16   5       55.31       55.01     10.60 o
   1  16   5      176.26      145.33     15.77 o
   2  16   5      399.57      421.78     15.35 o
   3  16   5     1013.40     1059.62     24.86 o
   4  16   5     1312.16     1351.19     28.77 o
   5  16   5      253.59      266.97     37.86 o
   6  16   5      139.51      129.67     65.31 o
   7  16   5        7.15       16.97     17.74 o
  -9  17   5       25.40       37.66     19.56 o
  -8  17   5        0.28        2.14     33.13 o
  -7  17   5       74.78       81.44     13.39 o
  -6  17   5      277.50      250.79     18.93 o
  -5  17   5      738.29      741.39     20.66 o
  -4  17   5      389.45      339.03     11.08 o
  -3  17   5      472.29      491.80     18.93 o
  -2  17   5        2.79        5.31     12.62 o
  -1  17   5      262.32      278.69     11.13 o
   0  17   5      181.05      194.32     14.05 o
   1  17   5       14.58       16.47     11.57 o
   2  17   5       97.33       87.13     11.32 o
   3  17   5       97.83       79.92      9.24 o
   4  17   5        0.49        5.10     27.76 o
   5  17   5      234.38      269.68     70.36 o
   6  17   5      320.66      334.69     22.98 o
   7  17   5       81.96      109.63     19.81 o
  -8  18   5       25.32       48.59     13.47 o
  -7  18   5      214.14      164.14     14.64 o
  -6  18   5      127.99      107.64     10.86 o
  -5  18   5      156.67      176.49     31.23 o
  -4  18   5      393.45      399.74     11.36 o
  -3  18   5      141.93      150.91      6.83 o
  -2  18   5      344.84      341.54     15.35 o
  -1  18   5      596.02      615.86     17.87 o
   0  18   5      526.04      548.15     18.96 o
   1  18   5      378.75      359.65     15.39 o
   2  18   5        4.49      -10.16     11.82 o
   3  18   5      194.99      205.12     14.72 o
   4  18   5        0.40       27.06     17.98 o
   5  18   5       14.21       -1.21     15.87 o
   6  18   5      150.34      167.45     38.81 o
  -8  19   5       16.77        1.23     14.16 o
  -7  19   5      132.29      141.82     28.71 o
  -6  19   5       65.75       57.93     19.56 o
  -5  19   5      446.27      443.59     22.08 o
  -4  19   5      560.17      557.17     24.61 o
  -3  19   5       85.07       86.24     26.50 o
  -2  19   5        4.74       10.80      9.22 o
  -1  19   5      996.29     1026.68     50.80 o
   0  19   5       78.03       58.05     12.22 o
   1  19   5      996.42     1089.85     42.28 o
   2  19   5        0.99        5.01     13.64 o
   3  19   5      492.19      510.50     23.15 o
   4  19   5        5.48        6.73     17.38 o
   5  19   5        0.05       31.72     33.76 o
  -7  20   5       45.65       70.61     44.17 o
  -6  20   5        0.87        7.75     29.03 o
  -5  20   5        0.23       -3.15     18.30 o
  -4  20   5      131.68      140.08     21.45 o
  -3  20   5      355.97      311.08     23.98 o
  -2  20   5      108.83       97.80     17.04 o
  -1  20   5      342.62      359.68     16.97 o
   0  20   5      593.59      590.07     23.61 o
   1  20   5      254.74      254.94     28.39 o
   2  20   5       15.58       -0.55     16.19 o
   3  20   5        0.27       34.81     15.66 o
   4  20   5        6.54       -2.17     19.51 o
   5  20   5       43.26       48.68     21.77 o
  -6  21   5      115.72      119.26     19.61 o
  -5  21   5       80.71      115.47     20.82 o
  -4  21   5      199.83      197.50     24.61 o
  -3  21   5      197.42      204.44     25.24 o
  -2  21   5        7.07       10.33     19.85 o
  -1  21   5       69.88       -0.86     29.03 o
   0  21   5       83.01       98.75     16.62 o
   1  21   5       30.26        8.20     32.18 o
   2  21   5       26.06       17.22     15.43 o
   3  21   5      125.72      153.14     25.56 o
   4  21   5        2.90       20.95     21.00 o
  -4  22   5       13.92       40.38     26.50 o
  -3  22   5      124.29      126.20     30.92 o
  -2  22   5      446.48      450.68     48.27 o
  -1  22   5      122.31      121.33     29.34 o
   0  22   5        3.89       38.02     23.66 o
   1  22   5       25.34       17.16     17.85 o
   2  22   5       80.81       47.98     16.47 o
  -2  23   5       37.44       42.66     23.40 o
  -1  23   5        0.18      -21.77     33.13 o
   0  23   5      117.89       95.28     28.77 o
 -13   0   6      487.38      492.81     34.70 o
 -12   0   6       75.03       93.39     22.72 o
 -11   0   6      564.61      699.14     32.81 o
 -10   0   6     1025.20     1068.90     42.91 o
  -9   0   6      166.95      160.27     15.14 o
  -8   0   6      354.64      413.30     19.56 o
  -7   0   6       32.47       32.81     14.51 o
  -6   0   6     2699.84     2927.18     62.47 o
  -5   0   6     7559.55     8249.62    135.03 o
  -4   0   6      948.99     1166.08     24.61 o
  -3   0   6      308.57      318.65     10.73 o
  -2   0   6     4314.53     4679.46     66.89 o
  -1   0   6     8702.97     8413.68    109.16 o
   0   0   6      862.97      899.17     15.14 o
   1   0   6     6105.71     6511.23     86.45 o
   2   0   6    11388.16    11210.88    156.49 o
   3   0   6     2476.39     2366.23     39.12 o
   4   0   6     1387.70     1265.78     23.98 o
   5   0   6       10.92       24.61      4.42 o
   6   0   6        1.20       -9.46     10.10 o
   7   0   6      279.72      232.84     13.88 o
   8   0   6       90.92      110.42     14.51 o
   9   0   6       32.96       15.77     13.25 o
  10   0   6       56.70       66.25     20.82 o
 -13   1   6      167.78      192.80     18.93 o
 -12   1   6      741.37      732.71     35.34 o
 -11   1   6     1374.62     1588.51     41.01 o
 -10   1   6       25.66       49.52     12.62 o
  -9   1   6     2288.80     2267.55     41.49 o
  -8   1   6     4962.81     5182.26     82.51 o
  -7   1   6       23.49        7.32      9.97 o
  -6   1   6       25.14       23.98      8.92 o
  -5   1   6     5269.40     5216.00     72.69 o
  -4   1   6     3783.53     3809.26     50.49 o
  -3   1   6     8705.95     8627.74     95.32 o
  -2   1   6     3567.28     3892.38     44.14 o
  -1   1   6      112.95      121.02      4.85 o
   0   1   6     1641.62     1637.86     17.17 o
   1   1   6     1392.31     1566.56     18.07 o
   2   1   6     9038.60     8979.56     94.08 o
   3   1   6     1701.19     1809.17     23.63 o
   4   1   6     1067.35     1114.38     16.06 o
   5   1   6     2242.70     2116.63     51.43 o
   6   1   6        2.51       -4.52      4.52 o
   7   1   6     1493.32     1422.62     26.48 o
   8   1   6      295.52      288.40     44.49 o
   9   1   6      102.83      105.80     13.11 o
  10   1   6     1014.11     1067.15     42.91 o
 -13   2   6     1069.08     1053.65     38.36 o
 -12   2   6      143.98      147.38     17.70 o
 -11   2   6        2.41       -8.46     32.50 o
 -10   2   6     2030.76     2060.38     49.07 o
  -9   2   6       83.91       65.62     11.83 o
  -8   2   6     1081.33     1134.82     24.99 o
  -7   2   6      317.94      369.75     13.16 o
  -6   2   6     3416.08     3543.76     58.37 o
  -5   2   6     5405.42     5465.86     75.40 o
  -4   2   6       23.83       38.28      4.54 o
  -3   2   6        6.44       27.30      5.12 o
  -2   2   6      492.40      470.42      8.69 o
  -1   2   6     4069.81     4216.65     54.27 o
   0   2   6    11234.31    11278.01    101.59 o
   1   2   6     6738.03     7154.29     63.50 o
   2   2   6      233.47      250.27     11.36 o
   3   2   6      199.86      217.72      7.24 o
   4   2   6      725.69      787.18     13.64 o
   5   2   6      809.81      871.29     18.61 o
   6   2   6      613.65      649.45     12.57 o
   7   2   6     1130.86     1158.01     21.07 o
   8   2   6        4.61        0.95      9.82 o
   9   2   6        6.12       12.11      9.40 o
  10   2   6      104.36       93.11     16.69 o
 -13   3   6        9.46       -4.42     24.92 o
 -12   3   6      851.83      955.44     34.11 o
 -11   3   6       11.44      -12.71     12.71 o
 -10   3   6      356.96      370.81     20.19 o
  -9   3   6     1365.85     1370.51     31.08 o
  -8   3   6     3465.17     3669.54     61.79 o
  -7   3   6     1906.71     1941.13     36.64 o
  -6   3   6      992.00     1038.82     19.19 o
  -5   3   6       74.23      107.75     17.04 o
  -4   3   6     4061.42     3994.45     51.31 o
  -3   3   6     8519.89     8485.32     95.48 o
  -2   3   6       41.15       53.50      3.94 o
  -1   3   6     6380.56     6641.68     72.88 o
   0   3   6    15617.46    15881.19    133.26 o
   1   3   6     5813.55     5382.00     48.29 o
   2   3   6    11255.02    11448.45    114.38 o
   3   3   6     1701.35     1566.98     21.40 o
   4   3   6      195.15      213.61      6.88 o
   5   3   6     7312.86     7438.26     84.60 o
   6   3   6      483.07      492.46     12.33 o
   7   3   6      795.10      793.82     16.52 o
   8   3   6       12.25        6.24     22.40 o
   9   3   6        0.88      -10.76     10.76 o
  10   3   6      429.87      370.12     23.21 o
 -13   4   6      608.96      561.30     48.27 o
 -12   4   6       39.61       44.02     18.07 o
 -11   4   6        3.60       -4.60     12.62 o
 -10   4   6      749.35      745.38     20.74 o
  -9   4   6      234.19      228.79     11.75 o
  -8   4   6     1405.93     1416.72     35.02 o
  -7   4   6      234.43      224.76     10.03 o
  -6   4   6      993.89      923.94     15.46 o
  -5   4   6     2446.11     2366.23     36.59 o
  -4   4   6     1117.51     1092.72     17.17 o
  -3   4   6      252.76      316.20     10.41 o
  -2   4   6        0.25       11.46     10.10 o
  -1   4   6      382.22      369.09      7.26 o
   0   4   6     3171.11     3327.64     31.23 o
   1   4   6     3365.70     3512.06     35.02 o
   2   4   6      595.98      622.53     10.15 o
   3   4   6      691.36      690.37     13.75 o
   4   4   6       31.55       34.08      5.36 o
   5   4   6       37.35       62.41     16.09 o
   6   4   6     1127.48     1117.76     18.86 o
   7   4   6     1645.81     1675.88     29.80 o
   8   4   6      454.08      449.45     14.23 o
   9   4   6      122.22      116.90     16.72 o
  10   4   6      396.78      394.17     24.49 o
 -12   5   6        2.31       13.07     16.24 o
 -11   5   6      158.46      160.64     13.34 o
 -10   5   6       30.26       18.61     10.46 o
  -9   5   6       92.26       87.49      6.63 o
  -8   5   6      300.26      298.49     11.32 o
  -7   5   6     1367.54     1403.78     70.36 o
  -6   5   6     1061.54     1086.11     32.50 o
  -5   5   6      223.67      233.92     10.03 o
  -4   5   6     4159.86     4178.94     59.00 o
  -3   5   6    23899.22    24224.02    276.03 o
  -2   5   6     5464.99     5532.53     58.12 o
  -1   5   6        0.73        9.06      3.54 o
   0   5   6     6762.58     7239.23     70.96 o
   1   5   6     1387.82     1498.61     18.19 o
   2   5   6     1193.08     1141.15     16.51 o
   3   5   6      353.16      341.30     21.45 o
   4   5   6      373.17      368.26     16.09 o
   5   5   6     1028.80     1037.93     51.43 o
   6   5   6      184.53      149.78     13.57 o
   7   5   6        4.99       -6.20      7.09 o
   8   5   6      393.48      388.91     33.13 o
   9   5   6       50.74       27.90     14.70 o
  10   5   6      193.58      182.65     41.65 o
 -12   6   6       88.14       95.96     22.08 o
 -11   6   6       82.73       89.28     12.13 o
 -10   6   6      273.19      259.69     22.40 o
  -9   6   6      524.96      515.07     23.98 o
  -8   6   6     1015.52      960.29     30.92 o
  -7   6   6      147.04      123.55      6.31 o
  -6   6   6      231.65      200.79     19.88 o
  -5   6   6     3127.76     3026.19     42.04 o
  -4   6   6     4617.48     4461.29     55.11 o
  -3   6   6       26.92       56.73      5.80 o
  -2   6   6      739.81      795.89     11.44 o
  -1   6   6     1181.73     1134.25     19.88 o
   0   6   6      562.03      504.85     19.88 o
   1   6   6        1.32        1.26      4.02 o
   2   6   6      886.86      859.16     14.01 o
   3   6   6       17.20       27.76      7.55 o
   4   6   6     1884.70     1755.31     28.18 o
   5   6   6     1118.51     1177.73     21.81 o
   6   6   6      811.09      739.55     19.25 o
   7   6   6     1043.52      991.97     22.63 o
   8   6   6      407.22      423.83     13.56 o
   9   6   6      430.67      408.87     28.08 o
  10   6   6      803.16      803.99     33.84 o
 -12   7   6      142.71      122.74     16.66 o
 -11   7   6        0.32       14.56     26.82 o
 -10   7   6       22.84       25.64     16.41 o
  -9   7   6     1698.39     1820.89     37.07 o
  -8   7   6      693.14      684.24     13.47 o
  -7   7   6      497.24      541.86     16.09 o
  -6   7   6       80.21      110.42      7.28 o
  -5   7   6      541.17      566.40     11.66 o
  -4   7   6     6132.47     6230.25     81.84 o
  -3   7   6     8200.80     8430.00    100.36 o
  -2   7   6        1.23       10.41      4.87 o
  -1   7   6      101.98       78.15      4.52 o
   0   7   6     5893.56     5961.53     56.81 o
   1   7   6      181.45      120.16      5.12 o
   2   7   6     2377.82     2322.33     29.37 o
   3   7   6       43.44       51.01      8.75 o
   4   7   6      209.18      188.24     15.46 o
   5   7   6     2757.83     2822.43     89.29 o
   6   7   6      115.44       92.76     10.41 o
   7   7   6      463.41      503.28     46.69 o
   8   7   6      379.90      375.59     43.22 o
   9   7   6      124.53      146.48     20.66 o
  10   7   6      423.80      523.84     27.29 o
 -12   8   6        0.15       15.56     17.33 o
 -11   8   6       46.88       48.40     15.83 o
 -10   8   6      565.98      579.89     17.04 o
  -9   8   6        8.32       16.56      7.49 o
  -8   8   6     2109.22     2115.53     57.74 o
  -7   8   6      327.55      323.01     10.04 o
  -6   8   6       13.58       23.50      7.26 o
  -5   8   6     2177.01     2176.92     34.22 o
  -4   8   6      242.36      282.75     10.60 o
  -3   8   6     1749.95     1684.60     25.77 o
  -2   8   6      134.83      127.42     11.04 o
  -1   8   6      501.19      537.14      8.20 o
   0   8   6     1823.10     1758.17     67.83 o
   1   8   6     2020.84     2036.97     44.17 o
   2   8   6        9.92       43.45      6.63 o
   3   8   6      303.32      282.71      9.24 o
   4   8   6        0.17       18.48     15.46 o
   5   8   6      298.46      256.44     10.60 o
   6   8   6     2098.70     2029.52     36.08 o
   7   8   6      948.07      902.89     39.44 o
   8   8   6       47.24       71.77     13.19 o
   9   8   6        1.97      -14.13     15.15 o
  10   8   6       84.96       84.79     20.01 o
 -12   9   6      668.87      620.00     34.76 o
 -11   9   6        4.72        5.24     18.77 o
 -10   9   6       14.59       32.25      9.79 o
  -9   9   6     1792.51     1766.53     65.62 o
  -8   9   6     3432.69     3706.04    102.22 o
  -7   9   6      101.62       74.00      7.57 o
  -6   9   6      184.17      182.31     15.77 o
  -5   9   6      477.27      412.25     12.12 o
  -4   9   6      130.30      145.43      8.49 o
  -3   9   6     1850.89     1747.17     27.82 o
  -2   9   6      232.28      256.68      6.94 o
  -1   9   6       31.47       34.32      7.57 o
   0   9   6      305.81      334.96      9.78 o
   1   9   6     1021.69     1056.25     28.08 o
   2   9   6     3314.37     3361.67     53.32 o
   3   9   6      213.72      220.47      7.93 o
   4   9   6        1.90        9.70      8.34 o
   5   9   6     1870.31     1850.98     28.55 o
   6   9   6      379.44      353.91     14.05 o
   7   9   6      121.63      121.82     11.85 o
   8   9   6       30.40       19.93     16.09 o
   9   9   6        0.17      -16.30     18.67 o
 -12  10   6       41.97       38.03     23.03 o
 -11  10   6        0.08       -6.89     18.03 o
 -10  10   6        3.12        6.12      8.57 o
  -9  10   6       14.87       12.41      6.54 o
  -8  10   6      394.84      381.59     11.91 o
  -7  10   6      559.65      541.59     13.65 o
  -6  10   6        0.95       19.65      6.71 o
  -5  10   6        0.41        5.21      8.16 o
  -4  10   6       68.73       75.55      9.69 o
  -3  10   6       21.52       35.55     14.83 o
  -2  10   6     1781.19     1677.28     23.04 o
  -1  10   6      932.29      834.60     21.14 o
   0  10   6      392.47      393.94      9.34 o
   1  10   6     1054.67     1175.59     18.43 o
   2  10   6     1419.05     1374.76     21.42 o
   3  10   6      140.06      140.85      6.49 o
   4  10   6       28.88       18.99      5.36 o
   5  10   6      176.74      167.57      8.44 o
   6  10   6       15.49       31.75     11.04 o
   7  10   6      166.60      124.51     18.30 o
   8  10   6      103.10       86.24     14.64 o
   9  10   6       64.48       84.69     17.51 o
 -11  11   6       37.34       -4.42     22.72 o
 -10  11   6      256.40      219.17     49.22 o
  -9  11   6     1001.97      955.84     24.46 o
  -8  11   6      291.24      275.92     19.56 o
  -7  11   6       78.11       58.42      7.96 o
  -6  11   6      466.85      428.59     12.25 o
  -5  11   6     1620.57     1637.61     64.99 o
  -4  11   6        0.36       -0.32      9.92 o
  -3  11   6      781.46      713.31     17.07 o
  -2  11   6      198.94      178.93      7.06 o
  -1  11   6     1500.54     1456.37     17.68 o
   0  11   6      100.18      113.13     11.67 o
   1  11   6       50.42       55.53      6.19 o
   2  11   6     1268.14     1242.75     32.18 o
   3  11   6      362.43      362.95      9.08 o
   4  11   6      168.99      189.44     13.88 o
   5  11   6      510.53      514.24     21.45 o
   6  11   6       23.42       18.42     10.10 o
   7  11   6        5.93        4.03     38.49 o
   8  11   6       34.91       35.85     29.03 o
   9  11   6        3.13        1.23     16.49 o
 -11  12   6        0.10        3.15     25.87 o
 -10  12   6       17.84       21.17     24.92 o
  -9  12   6      251.73      216.19     12.30 o
  -8  12   6      755.65      713.82     23.45 o
  -7  12   6       77.83      104.45     26.82 o
  -6  12   6      857.65      812.53     18.65 o
  -5  12   6      117.97      128.13      9.92 o
  -4  12   6      791.93      815.65     19.22 o
  -3  12   6      589.05      598.90     15.90 o
  -2  12   6     1160.43     1199.94     27.76 o
  -1  12   6      113.52      103.90      6.65 o
   0  12   6       45.69       36.46      8.48 o
   1  12   6     3461.32     3626.36     54.35 o
   2  12   6      657.70      713.15     23.35 o
   3  12   6      353.01      291.94     11.77 o
   4  12   6      746.43      677.51     19.56 o
   5  12   6       98.34       91.54      9.78 o
   6  12   6       75.22       76.72     10.97 o
   7  12   6      256.25      275.26     14.22 o
   8  12   6      201.88      191.54     35.65 o
 -11  13   6      107.60       96.54     29.66 o
 -10  13   6       19.64       -8.81     14.70 o
  -9  13   6      529.85      526.04     22.40 o
  -8  13   6       11.29       17.90      9.18 o
  -7  13   6      403.52      395.87     34.07 o
  -6  13   6      112.76      119.26     29.66 o
  -5  13   6      710.23      678.66     17.25 o
  -4  13   6      666.31      653.33     40.70 o
  -3  13   6      236.80      257.26     20.51 o
  -2  13   6      569.05      585.84     10.47 o
  -1  13   6        2.45        1.23      9.40 o
   0  13   6      718.40      712.41     18.48 o
   1  13   6      108.53      106.88     10.42 o
   2  13   6      853.29      805.38     24.61 o
   3  13   6      208.23      225.65      8.16 o
   4  13   6       99.90       83.89      4.31 o
   5  13   6      263.82      249.70      8.77 o
   6  13   6       44.03       35.21     16.09 o
   7  13   6       23.55       17.23     13.88 o
   8  13   6       24.01       61.21     24.61 o
 -10  14   6       41.18       47.40     19.48 o
  -9  14   6      264.32      268.46     25.56 o
  -8  14   6      226.41      220.41     15.48 o
  -7  14   6      268.06      242.83     38.49 o
  -6  14   6       77.74       71.32      9.82 o
  -5  14   6        1.47       -2.23     12.25 o
  -4  14   6      216.62      170.85     10.60 o
  -3  14   6       44.81       40.36      7.80 o
  -2  14   6        5.82        1.54      3.79 o
  -1  14   6     1048.87     1118.53     23.34 o
   0  14   6      186.15      177.97     27.76 o
   1  14   6      940.41      936.45     22.98 o
   2  14   6      338.20      313.47     11.13 o
   3  14   6      401.76      443.43     13.47 o
   4  14   6      829.73      883.59     19.84 o
   5  14   6      519.67      476.65     16.72 o
   6  14   6      194.73      238.46     22.08 o
   7  14   6       89.77      147.54     57.10 o
   8  14   6        3.84       -0.63     22.08 o
 -10  15   6      261.61      249.45     25.83 o
  -9  15   6       12.75       38.20     20.82 o
  -8  15   6       18.35       12.46     12.92 o
  -7  15   6      356.74      370.31     20.14 o
  -6  15   6      571.01      525.75     19.87 o
  -5  15   6      681.93      717.54     34.39 o
  -4  15   6       98.27       71.23     11.82 o
  -3  15   6        1.56       -4.15      7.57 o
  -2  15   6      131.16      130.41      7.06 o
  -1  15   6      731.97      767.17     19.05 o
   0  15   6      214.22      188.52     16.09 o
   1  15   6       46.86       50.55     10.48 o
   2  15   6       41.53       30.40      7.82 o
   3  15   6      161.12      158.94      9.24 o
   4  15   6      502.47      502.33     32.18 o
   5  15   6        0.89      -17.68     17.68 o
   6  15   6      295.70      246.10     20.16 o
   7  15   6       27.64       28.85     19.72 o
  -9  16   6      171.60      165.04     37.54 o
  -8  16   6        6.30       10.54     29.34 o
  -7  16   6      247.27      241.37     15.83 o
  -6  16   6        7.94       17.22      9.09 o
  -5  16   6        0.44       12.07     11.97 o
  -4  16   6      319.17      284.29     13.81 o
  -3  16   6       41.78       30.25      9.46 o
  -2  16   6        5.83        0.16      6.08 o
  -1  16   6      800.70      758.40     19.76 o
   0  16   6      285.45      275.29     12.66 o
   1  16   6        3.38       -4.81      9.40 o
   2  16   6       25.45       13.88     10.10 o
   3  16   6      254.53      261.05     11.27 o
   4  16   6        0.23        9.02     10.73 o
   5  16   6       25.43       34.65     33.13 o
   6  16   6      383.98      410.33     26.50 o
   7  16   6      215.93      253.50     23.95 o
  -9  17   6        2.35       23.07     18.65 o
  -8  17   6      460.27      452.93     22.45 o
  -7  17   6      681.86      728.73     28.99 o
  -6  17   6        0.94       -4.55     11.67 o
  -5  17   6       77.42       73.22      9.52 o
  -4  17   6     1052.19     1071.04     26.22 o
  -3  17   6      315.24      302.28      7.72 o
  -2  17   6        4.02        2.61      5.26 o
  -1  17   6        0.05        1.98      8.34 o
   0  17   6      342.69      356.18     15.15 o
   1  17   6      603.78      598.02     18.93 o
   2  17   6       86.88       77.05     11.67 o
   3  17   6        1.09       -8.35     10.60 o
   4  17   6       19.28       -3.00     15.40 o
   5  17   6        4.61       15.79     43.54 o
   6  17   6        0.27       69.40     27.45 o
  -8  18   6      172.32      129.32     27.13 o
  -7  18   6       13.11        4.42     12.25 o
  -6  18   6      435.48      470.84     52.37 o
  -5  18   6      336.86      348.57     13.39 o
  -4  18   6      795.56      826.07     36.28 o
  -3  18   6      953.33     1015.27     37.23 o
  -2  18   6      248.72      203.44     11.44 o
  -1  18   6     1183.53     1249.09     30.00 o
   0  18   6      190.64      172.32     25.24 o
   1  18   6      262.32      293.40     15.15 o
   2  18   6      444.20      470.17     27.45 o
   3  18   6      285.83      256.13     16.22 o
   4  18   6      174.52      207.74     41.65 o
   5  18   6       19.14       28.15     16.05 o
   6  18   6      257.72      274.25     26.82 o
  -7  19   6      229.22      241.21     31.23 o
  -6  19   6        4.99       -6.31     19.88 o
  -5  19   6        0.06      -16.80     16.80 o
  -4  19   6        5.13       25.33     29.97 o
  -3  19   6      115.43       49.22     19.56 o
  -2  19   6      132.56      120.52     17.04 o
  -1  19   6        0.03      -13.88     13.88 o
   0  19   6       91.32      114.48     15.96 o
   1  19   6        1.42       -0.58     21.77 o
   2  19   6       42.00       26.20     15.77 o
   3  19   6       49.08       37.92     41.96 o
   4  19   6       78.83      126.62     32.50 o
   5  19   6       31.95       17.20     17.16 o
  -6  20   6      224.81      250.91     22.58 o
  -5  20   6      587.30      631.05     33.37 o
  -4  20   6        3.75      -17.78     17.78 o
  -3  20   6        0.07       -1.26     25.24 o
  -2  20   6       10.25       33.63     24.29 o
  -1  20   6       58.98       84.54     22.72 o
   0  20   6       14.49      -16.11     16.11 o
   1  20   6      181.92      201.36     26.19 o
   2  20   6      110.94      129.44     41.96 o
   3  20   6      131.64      127.26     29.03 o
   4  20   6      245.19      312.75     39.75 o
  -5  21   6       66.50       45.16     17.60 o
  -4  21   6      863.04      940.37     95.60 o
  -3  21   6      637.90      666.33     58.68 o
  -2  21   6      109.22      114.26     26.47 o
  -1  21   6       90.73       91.19     25.83 o
   0  21   6      106.01      120.14     20.60 o
   1  21   6        3.02       -5.86     13.99 o
   2  21   6        6.18        4.94     16.37 o
   3  21   6        0.07       27.55     19.56 o
  -4  22   6       32.98       27.80     17.14 o
  -3  22   6      277.66      249.24     38.49 o
  -2  22   6      195.38      202.34     28.48 o
  -1  22   6      241.04      272.44     29.20 o
   0  22   6       33.85       11.48     37.54 o
   1  22   6       11.98      -16.23     16.23 o
 -13   1   7        9.21       -0.17     14.94 o
 -12   1   7        6.95       12.39     15.80 o
 -11   1   7        0.50      -20.82     20.82 o
 -10   1   7       55.46       66.58     15.39 o
  -9   1   7      246.65      221.50     14.50 o
  -8   1   7       45.28       52.44     11.67 o
  -7   1   7     1723.56     1544.92     28.33 o
  -6   1   7      104.07      142.80     14.20 o
  -5   1   7     4638.35     4473.91     60.25 o
  -4   1   7       95.23      109.92      5.80 o
  -3   1   7      405.56      383.02      9.15 o
  -2   1   7     1479.21     1511.30     30.92 o
  -1   1   7     1958.17     1707.97     19.17 o
   0   1   7       17.15        5.58      4.22 o
   1   1   7      386.58      431.34     12.62 o
   2   1   7      904.57      831.81     13.39 o
   3   1   7      616.55      598.94     16.72 o
   4   1   7      812.74      855.55     14.70 o
   5   1   7      832.54      850.47     20.19 o
   6   1   7        0.28       -7.26      7.26 o
   7   1   7        5.08       -1.82     11.99 o
   8   1   7      219.89      216.02     13.75 o
   9   1   7      290.10      281.14     18.68 o
  10   1   7       17.53       30.47     23.49 o
 -13   2   7      222.62      197.27     55.53 o
 -12   2   7       79.41       99.19     15.61 o
 -11   2   7       34.98       29.73     14.05 o
 -10   2   7       46.02       64.05     13.16 o
  -9   2   7     1152.21     1153.99     30.56 o
  -8   2   7     2767.61     2676.19     47.29 o
  -7   2   7      306.33      287.24     26.19 o
  -6   2   7       75.01       83.27      4.33 o
  -5   2   7      430.13      471.53     37.54 o
  -4   2   7     1204.23     1149.69     17.62 o
  -3   2   7        0.08       -3.88      4.67 o
  -2   2   7     2127.73     2205.76     26.82 o
  -1   2   7      187.68      253.99     12.62 o
   0   2   7        4.45       12.59      4.40 o
   1   2   7       24.33       29.94      4.22 o
   2   2   7     1119.09     1158.89     14.45 o
   3   2   7       96.33      111.97      5.36 o
   4   2   7       92.43      129.72      7.06 o
   5   2   7       84.92       85.48      6.35 o
   6   2   7       56.70       50.94      5.99 o
   7   2   7      152.04      138.28      7.57 o
   8   2   7      281.42      287.31     15.14 o
   9   2   7       23.05       23.53     24.61 o
  10   2   7       28.49       39.31     27.42 o
 -13   3   7       53.46       63.15     20.51 o
 -12   3   7       15.50       20.60     14.26 o
 -11   3   7       11.14      -13.38     13.57 o
 -10   3   7       56.81       36.02     27.45 o
  -9   3   7        1.10        7.89     12.05 o
  -8   3   7       11.79       25.09     18.61 o
  -7   3   7        0.81       17.88     10.60 o
  -6   3   7      577.46      643.71     49.53 o
  -5   3   7     1524.84     1643.78     28.71 o
  -4   3   7      870.55      944.10     14.70 o
  -3   3   7     2933.34     3008.31     34.80 o
  -2   3   7     1911.63     1843.98     19.40 o
  -1   3   7     1368.01     1359.28     14.54 o
   0   3   7     4963.21     4932.32     61.21 o
   1   3   7     5343.36     5245.05     53.32 o
   2   3   7      649.31      670.00     10.48 o
   3   3   7     1134.01     1188.71     16.33 o
   4   3   7     2467.07     2423.65     47.64 o
   5   3   7       69.63       76.43      5.64 o
   6   3   7       80.00       98.92      7.28 o
   7   3   7      787.05      767.27     18.68 o
   8   3   7      266.11      251.12     17.35 o
   9   3   7       40.84       27.52     13.38 o
  10   3   7       23.87       52.72     22.90 o
 -12   4   7       91.62       76.21     18.03 o
 -11   4   7       79.94       91.29     18.30 o
 -10   4   7      522.85      518.57     18.17 o
  -9   4   7      965.46      956.68     27.21 o
  -8   4   7        0.10       -8.22     10.68 o
  -7   4   7      368.10      362.80     11.44 o
  -6   4   7     4451.20     4098.58     79.19 o
  -5   4   7      791.99      751.08     15.16 o
  -4   4   7     4216.38     4075.35     50.77 o
  -3   4   7      190.68      173.83      5.75 o
  -2   4   7      155.85       99.65      6.94 o
  -1   4   7     3466.75     3302.16     34.70 o
   0   4   7       87.52       75.84      3.94 o
   1   4   7      889.83      777.18     11.21 o
   2   4   7      440.63      500.80     14.20 o
   3   4   7       25.29       12.82      8.89 o
   4   4   7      403.65      396.25     15.46 o
   5   4   7      468.97      439.96     29.97 o
   6   4   7      244.05      213.91      8.27 o
   7   4   7       56.15       56.27     17.04 o
   8   4   7        4.82       13.43     21.14 o
   9   4   7      192.54      204.60     29.66 o
  10   4   7      209.63      231.68     29.34 o
 -12   5   7      326.53      341.04     32.81 o
 -11   5   7       60.92       49.17     11.67 o
 -10   5   7      292.21      305.01     15.46 o
  -9   5   7      139.54      140.07     11.78 o
  -8   5   7       28.83       -4.68      5.79 o
  -7   5   7       79.87       88.55     10.73 o
  -6   5   7       26.50       38.23      7.24 o
  -5   5   7      333.66      393.10     12.94 o
  -4   5   7      516.76      553.31     10.15 o
  -3   5   7     3293.82     3518.97     69.09 o
  -2   5   7     6210.88     6218.66     73.20 o
  -1   5   7      704.24      742.75     13.88 o
   0   5   7      101.99      126.21     11.04 o
   1   5   7     2470.78     2214.73     23.95 o
   2   5   7      479.77      442.93     16.09 o
   3   5   7       34.23       50.46      8.44 o
   4   5   7      206.60      197.36     13.25 o
   5   5   7      118.83      104.68     15.46 o
   6   5   7      181.65      164.32     10.92 o
   7   5   7        0.25        5.01     19.25 o
   8   5   7        8.22       -6.38     15.77 o
   9   5   7       83.54      122.01     21.77 o
  10   5   7      132.34       88.34     22.72 o
 -12   6   7       34.43       35.06     21.77 o
 -11   6   7        1.35      -19.56     19.56 o
 -10   6   7        9.23       -1.97     13.57 o
  -9   6   7      220.46      178.24      8.74 o
  -8   6   7       11.44        1.26     11.67 o
  -7   6   7       40.26       35.84      5.94 o
  -6   6   7      268.81      223.32      8.69 o
  -5   6   7      924.88      955.22     16.20 o
  -4   6   7      328.98      383.49     15.77 o
  -3   6   7     1608.68     1573.64     21.65 o
  -2   6   7     3694.74     3595.88     45.75 o
  -1   6   7      217.96      190.43      7.89 o
   0   6   7     4269.47     4216.69     41.47 o
   1   6   7       64.29      128.58      6.37 o
   2   6   7      358.41      410.88     11.67 o
   3   6   7     2092.12     1831.89     31.23 o
   4   6   7       13.04       16.30      9.14 o
   5   6   7        0.73       -9.78      9.78 o
   6   6   7      662.95      693.51     22.26 o
   7   6   7        8.27       -8.20     16.09 o
   8   6   7      432.82      478.43     21.80 o
   9   6   7       12.74        0.90     38.49 o
 -12   7   7      198.91      203.23     20.74 o
 -11   7   7       20.32       20.70     15.66 o
 -10   7   7      166.67      166.97      8.83 o
  -9   7   7        4.70       15.40     11.36 o
  -8   7   7      872.02      864.57     17.75 o
  -7   7   7     5377.85     5423.06     76.71 o
  -6   7   7        7.34       16.63      5.26 o
  -5   7   7      812.02      729.87     15.99 o
  -4   7   7     1796.71     1722.52     27.42 o
  -3   7   7     2005.41     1803.53     24.52 o
  -2   7   7     2222.24     2176.00     25.21 o
  -1   7   7      669.47      729.12     10.96 o
   0   7   7       60.13       67.63      5.05 o
   1   7   7       78.18       66.93      5.75 o
   2   7   7     2096.21     2043.09     28.78 o
   3   7   7     2934.35     2892.15     39.44 o
   4   7   7       66.65      105.80     31.55 o
   5   7   7      283.77      262.55     12.49 o
   6   7   7     3814.52     4186.55    127.15 o
   7   7   7      863.14      965.17     26.20 o
   8   7   7       13.52        5.01     13.36 o
   9   7   7        7.23       -9.25     18.30 o
 -12   8   7        3.94       13.24     15.72 o
 -11   8   7      471.43      477.71     41.33 o
 -10   8   7       49.95       57.12      8.26 o
  -9   8   7      505.50      545.71     23.03 o
  -8   8   7      321.27      326.03     14.83 o
  -7   8   7      197.40      200.21      7.34 o
  -6   8   7      229.88      202.14     17.04 o
  -5   8   7     2712.75     2600.71     40.13 o
  -4   8   7     2722.17     2661.01     40.68 o
  -3   8   7       34.00       16.37      7.11 o
  -2   8   7     1853.67     1822.81     29.97 o
  -1   8   7     1409.80     1285.61     15.38 o
   0   8   7     3861.36     3851.19     38.96 o
   1   8   7     3735.06     3793.05     40.30 o
   2   8   7       18.54       42.88      7.57 o
   3   8   7      306.97      303.32      9.80 o
   4   8   7      924.10      914.44     17.17 o
   5   8   7      283.23      268.52     11.60 o
   6   8   7       24.64       42.54     26.82 o
   7   8   7        3.84        9.73      9.75 o
   8   8   7       77.44       39.06     19.35 o
   9   8   7        5.24       -7.63     17.35 o
 -12   9   7      249.95      212.10     22.72 o
 -11   9   7       40.90       20.24     21.45 o
 -10   9   7      115.88       84.23     16.72 o
  -9   9   7       96.94       93.70      9.15 o
  -8   9   7      960.88      993.83     23.10 o
  -7   9   7     1906.78     1911.28     31.23 o
  -6   9   7     1246.07     1195.90     22.72 o
  -5   9   7     2793.61     2783.38     42.22 o
  -4   9   7     1466.45     1562.90     26.41 o
  -3   9   7      303.91      241.94      9.14 o
  -2   9   7        8.47       12.88      7.89 o
  -1   9   7     3430.17     3401.22     41.33 o
   0   9   7        4.36       21.05      7.26 o
   1   9   7       16.83       13.25      8.03 o
   2   9   7     2019.42     1818.92     25.96 o
   3   9   7      400.62      407.59     11.13 o
   4   9   7      246.97      251.30     10.42 o
   5   9   7     2131.93     2192.21     37.41 o
   6   9   7     1182.93     1232.53     29.99 o
   7   9   7       14.79       21.12     11.45 o
   8   9   7      264.36      269.58     20.31 o
   9   9   7      429.02      415.74     31.23 o
 -11  10   7        8.94      -14.42     18.07 o
 -10  10   7      422.86      427.67     19.82 o
  -9  10   7      162.80      163.52     19.25 o
  -8  10   7      337.95      334.50     12.05 o
  -7  10   7        0.03       -6.63     31.55 o
  -6  10   7      180.98      149.20     15.14 o
  -5  10   7     2030.30     1990.86     40.70 o
  -4  10   7     4398.62     4458.28     63.83 o
  -3  10   7      159.18      163.96      8.79 o
  -2  10   7      159.78      174.02     12.94 o
  -1  10   7       30.67       33.03     16.41 o
   0  10   7       21.01       14.48      6.63 o
   1  10   7       52.01       50.13     14.20 o
   2  10   7      396.48      412.17     18.93 o
   3  10   7     2537.80     2504.86     35.93 o
   4  10   7      774.04      791.71     62.15 o
   5  10   7      453.84      482.18     13.95 o
   6  10   7        5.28       -7.74     11.78 o
   7  10   7      492.72      445.46     54.27 o
   8  10   7        8.01       -9.58     14.99 o
   9  10   7       77.26       38.36     21.36 o
 -11  11   7       10.59       21.45     23.98 o
 -10  11   7      506.21      559.17     51.43 o
  -9  11   7      114.69      131.13      9.65 o
  -8  11   7       51.16       57.12      7.16 o
  -7  11   7     2148.98     2139.09    111.69 o
  -6  11   7      653.57      649.10     20.82 o
  -5  11   7      127.93      132.52     11.78 o
  -4  11   7     2554.59     2546.04     58.05 o
  -3  11   7       35.98       41.01      7.24 o
  -2  11   7     2330.13     2276.61     31.08 o
  -1  11   7      193.50      177.94      5.32 o
   0  11   7       22.99       13.50      6.08 o
   1  11   7     2676.84     2772.35     36.99 o
   2  11   7      795.43      813.25     18.61 o
   3  11   7      870.65      833.99     14.68 o
   4  11   7      257.84      230.07      9.40 o
   5  11   7        0.39       10.23      7.49 o
   6  11   7       63.22       68.89      9.70 o
   7  11   7       50.56       47.06     19.56 o
   8  11   7       23.52       48.57     19.25 o
 -11  12   7      134.59      176.68     33.44 o
 -10  12   7      574.56      550.94     27.49 o
  -9  12   7      601.00      548.09     30.60 o
  -8  12   7       73.33       67.64      9.08 o
  -7  12   7        9.73       16.45      9.70 o
  -6  12   7      144.02      145.26     11.18 o
  -5  12   7     1340.03     1342.29     26.49 o
  -4  12   7      166.83      165.32     14.51 o
  -3  12   7       31.52       26.44     10.73 o
  -2  12   7     1037.87     1068.78     35.97 o
  -1  12   7       15.64       14.81      7.57 o
   0  12   7      720.63      722.78     13.42 o
   1  12   7       77.53      104.25      6.21 o
   2  12   7      209.65      207.52     12.30 o
   3  12   7      756.67      759.04     19.10 o
   4  12   7       95.15       96.59      9.15 o
   5  12   7        9.26        1.89      7.89 o
   6  12   7      163.77      160.68     12.23 o
   7  12   7        1.71      -11.80     13.02 o
   8  12   7      413.10      413.93     31.55 o
 -10  13   7       21.29       19.84     17.43 o
  -9  13   7       25.63       10.76     12.42 o
  -8  13   7      284.23      274.52     15.38 o
  -7  13   7     1132.09     1170.06     34.32 o
  -6  13   7        4.51       -2.21     12.47 o
  -5  13   7       23.46       17.79     13.57 o
  -4  13   7       18.93        5.05     11.67 o
  -3  13   7      630.70      605.55     14.25 o
  -2  13   7     2667.56     2682.70     39.40 o
  -1  13   7     2447.94     2452.81     36.23 o
   0  13   7     2920.03     2934.14     68.46 o
   1  13   7     2074.33     2123.42     31.02 o
   2  13   7       65.23       72.47     11.04 o
   3  13   7       56.22       52.44      9.34 o
   4  13   7     1145.49     1168.94     27.13 o
   5  13   7       72.00       69.33      7.28 o
   6  13   7      658.10      704.57     29.76 o
   7  13   7       23.84       14.51     30.29 o
   8  13   7        0.62       -1.89     25.87 o
 -10  14   7      972.14     1002.65     55.53 o
  -9  14   7     1397.77     1514.62     68.40 o
  -8  14   7       45.00       55.30     28.39 o
  -7  14   7       99.29      120.94     15.77 o
  -6  14   7      152.82      158.46     12.43 o
  -5  14   7      542.38      543.51     18.94 o
  -4  14   7     1480.36     1525.13     33.71 o
  -3  14   7        6.89        0.47     11.04 o
  -2  14   7      172.58      165.37     11.19 o
  -1  14   7      267.47      271.13     10.73 o
   0  14   7      441.74      421.46     18.93 o
   1  14   7     1258.64     1308.16     31.55 o
   2  14   7        0.61        5.73      9.46 o
   3  14   7      141.78      156.59     12.94 o
   4  14   7      617.15      651.16     34.70 o
   5  14   7       24.61       12.07     30.92 o
   6  14   7       47.95       37.77     18.93 o
   7  14   7      103.21       89.63     19.69 o
 -10  15   7       51.14       83.29     32.18 o
  -9  15   7       38.08       51.43     19.19 o
  -8  15   7       38.97       35.18     11.36 o
  -7  15   7      122.24       72.94     25.87 o
  -6  15   7       25.08        3.15     12.60 o
  -5  15   7      175.01      189.35     16.47 o
  -4  15   7       40.46       56.41     16.20 o
  -3  15   7     1525.38     1553.23     28.39 o
  -2  15   7     3258.55     3445.58     61.71 o
  -1  15   7     1408.38     1384.59     26.50 o
   0  15   7     1353.66     1358.93     24.71 o
   1  15   7     2330.39     2446.46     41.35 o
   2  15   7      325.01      295.28      8.57 o
   3  15   7       40.02       42.89     12.62 o
   4  15   7        3.58      -14.23     14.23 o
   5  15   7       80.70       87.54     19.13 o
   6  15   7      201.07      198.04     20.51 o
   7  15   7        0.32        3.80     42.28 o
  -9  16   7      115.85      125.01     70.67 o
  -8  16   7        9.02       10.13     11.99 o
  -7  16   7       31.94       27.29     24.61 o
  -6  16   7        1.81      -19.25     35.02 o
  -5  16   7      632.04      613.33     20.66 o
  -4  16   7      689.98      672.32     20.52 o
  -3  16   7      464.58      442.60      9.41 o
  -2  16   7       45.49       22.36      9.34 o
  -1  16   7       10.58       16.90      5.36 o
   0  16   7       30.85       39.82      6.49 o
   1  16   7        4.03       -5.70      9.15 o
   2  16   7      218.46      229.86     14.51 o
   3  16   7     1108.86     1135.77     27.29 o
   4  16   7       80.21       81.02     44.80 o
   5  16   7      173.41      158.46     33.13 o
   6  16   7        1.46      -12.30     17.71 o
  -8  17   7      114.93      136.44     23.66 o
  -7  17   7     1080.50     1164.49     39.04 o
  -6  17   7      342.84      305.40     17.83 o
  -5  17   7        1.16        1.04     15.42 o
  -4  17   7      232.79      200.06     12.42 o
  -3  17   7       66.99       16.23     15.14 o
  -2  17   7     1174.02     1206.42     58.05 o
  -1  17   7       27.60       25.01     11.99 o
   0  17   7       15.86       19.33     10.41 o
   1  17   7      624.80      634.88     23.98 o
   2  17   7       36.33       23.97      6.97 o
   3  17   7      689.80      733.79     24.94 o
   4  17   7      127.04      157.45     20.01 o
   5  17   7       75.73       43.62     35.02 o
   6  17   7      324.60      311.16     26.09 o
  -8  18   7       37.05       35.58     22.90 o
  -7  18   7       69.15       34.68     18.61 o
  -6  18   7      153.25      166.08     19.25 o
  -5  18   7      263.44      306.89     55.53 o
  -4  18   7      277.36      293.46     31.55 o
  -3  18   7      106.05      125.80     18.59 o
  -2  18   7      135.72      123.38     16.42 o
  -1  18   7      497.21      513.03     15.95 o
   0  18   7        0.47        5.05      9.23 o
   1  18   7      237.77      238.62     16.73 o
   2  18   7       36.98       54.55     13.11 o
   3  18   7       88.16      127.64     33.44 o
   4  18   7      272.63      271.46     20.78 o
   5  18   7       80.13       71.95     20.74 o
  -7  19   7      461.01      463.64     25.77 o
  -6  19   7       90.20      110.48     15.99 o
  -5  19   7      186.70      188.54     18.43 o
  -4  19   7      135.06      111.23     26.50 o
  -3  19   7       73.24       75.44     18.59 o
  -2  19   7       92.88      119.90     33.44 o
  -1  19   7        1.87        4.69     14.20 o
   0  19   7      267.34      253.69     21.04 o
   1  19   7        3.62        8.34     15.52 o
   2  19   7      670.50      761.57     32.29 o
   3  19   7       47.22       23.04     19.88 o
   4  19   7        5.75        2.85     19.81 o
  -6  20   7       53.75       42.72     21.77 o
  -5  20   7      110.59       97.37     24.29 o
  -4  20   7      307.62      332.30     50.80 o
  -3  20   7       97.93       97.34     25.01 o
  -2  20   7      314.68      303.60     23.45 o
  -1  20   7      216.76      195.24     41.96 o
   0  20   7       57.49       43.24     21.45 o
   1  20   7      232.86      216.11     19.96 o
   2  20   7       16.87       21.92     22.07 o
   3  20   7      150.94      158.08     22.08 o
  -5  21   7       18.81      -11.44     19.21 o
  -4  21   7       54.69       68.06     23.09 o
  -3  21   7        1.41       21.50     18.49 o
  -2  21   7      222.02      256.26     21.31 o
  -1  21   7       14.43       32.09     13.80 o
   0  21   7       21.65       10.54     19.55 o
   1  21   7       84.41       98.11     19.26 o
   2  21   7       65.22      112.08     50.16 o
  -2  22   7       70.82      103.45     39.44 o
  -1  22   7       28.81       27.31     70.36 o
 -12   0   8        6.17       68.15     21.45 o
 -11   0   8      189.40      268.17     23.98 o
 -10   0   8      645.03      656.23     32.18 o
  -9   0   8        0.56        0.00     16.41 o
  -8   0   8     1593.52     1631.75     44.80 o
  -7   0   8       90.35       97.80     15.77 o
  -6   0   8      449.12      443.59     13.25 o
  -5   0   8      820.69      805.78     18.30 o
  -4   0   8     1415.78     1443.72     29.03 o
  -3   0   8    10283.13     9867.49    136.29 o
  -2   0   8     5871.30     5988.77     91.49 o
  -1   0   8      323.48      329.38      9.46 o
   0   0   8     6285.02     6556.66     79.51 o
   1   0   8     6116.02     6022.21     76.35 o
   2   0   8        7.84       85.82     12.62 o
   3   0   8      683.31      722.49     19.56 o
   4   0   8      387.46      417.72     12.62 o
   5   0   8       20.89        6.31      9.46 o
   6   0   8        7.57       -3.15     10.73 o
   7   0   8        9.57       23.35     13.88 o
   8   0   8       46.38       48.59     15.14 o
   9   0   8       22.34       85.82     39.12 o
 -12   1   8     1396.68     1570.59    105.06 o
 -11   1   8      933.60     1003.72     52.69 o
 -10   1   8      477.81      508.05     22.64 o
  -9   1   8      444.69      482.74     21.42 o
  -8   1   8      171.87      177.75     20.82 o
  -7   1   8     2077.90     2055.31     38.34 o
  -6   1   8     3453.75     3472.34     45.06 o
  -5   1   8       16.14       30.88      6.46 o
  -4   1   8     1349.24     1329.99     17.83 o
  -3   1   8     2033.25     1999.54     22.31 o
  -2   1   8     2785.29     2921.97     34.07 o
  -1   1   8     2898.64     2873.78     29.20 o
   0   1   8     1098.22     1050.46     12.26 o
   1   1   8      797.10      842.80     23.35 o
   2   1   8     8020.41     8367.91     82.29 o
   3   1   8        1.86        4.10     11.04 o
   4   1   8      520.82      486.95     22.72 o
   5   1   8      765.82      719.74     14.35 o
   6   1   8      311.84      275.18     13.25 o
   7   1   8     2145.13     2212.72     44.83 o
   8   1   8      182.68      175.82     12.22 o
   9   1   8      136.04       93.05     24.74 o
 -12   2   8      218.78      236.01     20.46 o
 -11   2   8       17.93       39.37     45.12 o
 -10   2   8      811.12      867.22     27.17 o
  -9   2   8     1199.98     1229.83     33.24 o
  -8   2   8     3399.87     3579.50    122.10 o
  -7   2   8      536.38      573.21     16.94 o
  -6   2   8      103.36      137.16     10.41 o
  -5   2   8      781.17      817.64     14.28 o
  -4   2   8     1249.54     1227.48     26.19 o
  -3   2   8     4057.56     3981.70     43.03 o
  -2   2   8      319.26      413.37     13.57 o
  -1   2   8     2925.33     2902.83     35.97 o
   0   2   8     6910.36     6595.72     58.82 o
   1   2   8        2.71       25.65      4.91 o
   2   2   8      282.88      296.14     20.82 o
   3   2   8      786.72      734.02     11.50 o
   4   2   8       79.10       97.47     10.10 o
   5   2   8     2261.13     2237.50     30.44 o
   6   2   8      613.31      573.61     16.72 o
   7   2   8       25.57       35.48      8.69 o
   8   2   8        3.07       13.45     27.45 o
   9   2   8        9.01       34.86     22.08 o
 -12   3   8       82.07       70.56     29.97 o
 -11   3   8      160.90      143.46     13.89 o
 -10   3   8      547.81      595.94     38.18 o
  -9   3   8      574.20      612.20     50.80 o
  -8   3   8      132.87      132.00     14.83 o
  -7   3   8     1816.31     1881.32     39.72 o
  -6   3   8     1057.70     1015.51     18.63 o
  -5   3   8        7.31       18.93      5.91 o
  -4   3   8      569.27      608.66     13.25 o
  -3   3   8     1947.29     1908.92     23.77 o
  -2   3   8        0.01       -5.12      5.12 o
  -1   3   8     1545.79     1492.76     30.29 o
   0   3   8     1249.05     1132.29     13.19 o
   1   3   8      804.47      813.20     10.92 o
   2   3   8     1067.69     1131.57     20.51 o
   3   3   8        0.68        6.78      4.19 o
   4   3   8     1012.37     1084.05     16.52 o
   5   3   8     2006.65     2049.84     30.54 o
   6   3   8      116.54      126.05      7.32 o
   7   3   8     1949.57     2097.55     52.37 o
   8   3   8        1.16       -0.59     12.16 o
   9   3   8        7.36       -2.15     26.50 o
 -12   4   8      293.28      246.04     20.29 o
 -11   4   8      455.99      441.42     18.19 o
 -10   4   8       82.28       76.00     13.07 o
  -9   4   8      917.61      930.44     28.10 o
  -8   4   8     4564.14     4765.50    125.88 o
  -7   4   8       43.77       63.09     16.41 o
  -6   4   8        0.48        8.01     10.10 o
  -5   4   8     4040.45     3989.30     49.86 o
  -4   4   8      663.07      601.63     10.48 o
  -3   4   8     3463.82     3497.72     38.44 o
  -2   4   8      155.28      181.76      8.52 o
  -1   4   8      190.18      219.23      6.06 o
   0   4   8      668.41      675.66      9.79 o
   1   4   8      400.62      365.35      8.49 o
   2   4   8      430.43      485.33     10.92 o
   3   4   8       19.20       46.69     17.67 o
   4   4   8      425.33      463.81     13.89 o
   5   4   8     1332.11     1255.38     23.60 o
   6   4   8      800.79      813.15     17.53 o
   7   4   8      463.06      502.67     22.85 o
   8   4   8       51.22       50.66     13.54 o
   9   4   8       15.26       -3.81     23.98 o
 -12   5   8      584.45      635.04     29.65 o
 -11   5   8       82.18      121.01     20.86 o
 -10   5   8      171.66      192.25     12.37 o
  -9   5   8       66.15       57.84     10.39 o
  -8   5   8      148.05      149.43      8.01 o
  -7   5   8     1392.59     1420.36     22.52 o
  -6   5   8      636.71      653.33     15.61 o
  -5   5   8       41.28       51.70      9.46 o
  -4   5   8     3229.75     3387.93     39.70 o
  -3   5   8     3940.49     3951.52     42.97 o
  -2   5   8     1715.20     1616.79     18.19 o
  -1   5   8     1616.41     1470.51     16.11 o
   0   5   8     3108.58     3176.68     32.72 o
   1   5   8      674.86      646.76     11.99 o
   2   5   8     8326.52     8504.97    108.22 o
   3   5   8      271.07      284.81     11.52 o
   4   5   8      226.91      224.27     18.61 o
   5   5   8     2236.65     2259.87     40.54 o
   6   5   8      573.10      597.86     29.34 o
   7   5   8      691.77      742.68     30.47 o
   8   5   8        0.41       33.68     15.44 o
   9   5   8       16.28       18.97     15.48 o
 -12   6   8      143.66      156.45     18.60 o
 -11   6   8     1266.89     1359.61     43.70 o
 -10   6   8      171.04      197.61     13.17 o
  -9   6   8     1091.97     1112.94     31.23 o
  -8   6   8     3489.07     3442.41     74.46 o
  -7   6   8     1400.64     1366.53     23.66 o
  -6   6   8      399.09      430.22     11.08 o
  -5   6   8     3014.56     2972.16     47.32 o
  -4   6   8       42.41       47.43      7.43 o
  -3   6   8     2979.71     3038.40     38.29 o
  -2   6   8      674.42      633.16     34.39 o
  -1   6   8     2403.22     2348.08     27.01 o
   0   6   8     1085.77     1126.19     15.06 o
   1   6   8      781.58      835.83     14.19 o
   2   6   8      798.65      785.09     13.19 o
   3   6   8     1702.52     1717.09     27.62 o
   4   6   8      346.91      331.18     12.49 o
   5   6   8      271.69      231.25     12.66 o
   6   6   8      594.80      558.70     19.09 o
   7   6   8      675.70      744.38     26.04 o
   8   6   8      154.44      161.83     17.51 o
   9   6   8       11.79       32.08     19.88 o
 -12   7   8      144.30      141.33     19.50 o
 -11   7   8        6.75       42.85     16.97 o
 -10   7   8       37.45       31.12     21.14 o
  -9   7   8       20.45       23.56      8.20 o
  -8   7   8       14.57       24.04     17.35 o
  -7   7   8      118.41      118.26     10.73 o
  -6   7   8      681.49      676.59     14.22 o
  -5   7   8     1798.17     1851.75     39.44 o
  -4   7   8      945.22     1034.50     21.45 o
  -3   7   8      966.56      966.33     17.35 o
  -2   7   8      107.32      131.75      7.34 o
  -1   7   8      110.90      126.22      8.83 o
   0   7   8      678.71      740.49     11.75 o
   1   7   8     1792.87     1697.14     37.54 o
   2   7   8     3217.76     3227.82     61.52 o
   3   7   8       23.11       51.89     16.41 o
   4   7   8       12.35       -5.77      9.09 o
   5   7   8      782.60      848.38     28.39 o
   6   7   8        0.05        0.04     32.50 o
   7   7   8      254.95      217.41     25.24 o
   8   7   8        1.72       -3.20     13.36 o
   9   7   8       45.33       24.15     35.97 o
 -12   8   8      252.24      307.79     21.02 o
 -11   8   8        8.73       -6.23     24.92 o
 -10   8   8        7.32        5.91      8.52 o
  -9   8   8     1725.37     1953.34     43.26 o
  -8   8   8     2672.84     2733.56     66.57 o
  -7   8   8       64.92       42.51      8.20 o
  -6   8   8        4.08       17.10      8.87 o
  -5   8   8      234.96      247.17     10.86 o
  -4   8   8      487.95      474.22     17.98 o
  -3   8   8     1480.40     1634.37     22.72 o
  -2   8   8        2.86        9.25      9.15 o
  -1   8   8      643.10      618.20      9.90 o
   0   8   8     1520.94     1575.05     20.26 o
   1   8   8       18.95       26.95      8.83 o
   2   8   8      931.48      907.09     24.29 o
   3   8   8        0.85       -1.65      6.91 o
   4   8   8       17.66       -0.80      9.97 o
   5   8   8      875.03      895.67     21.61 o
   6   8   8      156.10      144.04     12.25 o
   7   8   8        1.68      -11.41     20.70 o
   8   8   8        3.52       20.72     22.41 o
 -11   9   8       45.72       41.10     38.49 o
 -10   9   8       60.35       66.89     22.08 o
  -9   9   8     1078.87     1094.71     57.74 o
  -8   9   8       42.00       53.55     11.99 o
  -7   9   8     1147.19     1149.08     25.88 o
  -6   9   8      142.12      110.84      9.46 o
  -5   9   8       62.82       64.09     10.42 o
  -4   9   8     1301.09     1279.57     23.40 o
  -3   9   8     2564.62     2661.96     33.50 o
  -2   9   8        8.43        8.33      5.99 o
  -1   9   8       10.61       -4.77      4.77 o
   0   9   8       55.89       50.32      4.72 o
   1   9   8      693.81      733.46     28.39 o
   2   9   8     1350.83     1360.14     35.65 o
   3   9   8      161.06      132.64      7.88 o
   4   9   8        0.26       -7.24      7.24 o
   5   9   8      281.47      267.15     16.41 o
   6   9   8      375.23      325.59     14.61 o
   7   9   8     1035.69     1043.78     62.15 o
   8   9   8       23.63       10.88     15.57 o
 -11  10   8       36.62      114.84     28.39 o
 -10  10   8      160.76      115.47     24.61 o
  -9  10   8        9.84       11.86     10.13 o
  -8  10   8     1153.75     1137.09     25.78 o
  -7  10   8       19.43       24.45     15.14 o
  -6  10   8     1861.53     1868.13     47.01 o
  -5  10   8      205.40      196.81     10.31 o
  -4  10   8      225.17      216.89     10.46 o
  -3  10   8     4103.37     4123.87     93.70 o
  -2  10   8     1621.06     1623.58     21.94 o
  -1  10   8        0.88       10.35      6.94 o
   0  10   8      562.91      613.09     10.88 o
   1  10   8     1749.51     1828.94     29.65 o
   2  10   8       22.64        8.59      7.57 o
   3  10   8      172.49      160.63     27.76 o
   4  10   8       42.39       40.97     15.77 o
   5  10   8       10.41        3.15     17.04 o
   6  10   8      507.62      516.76     28.71 o
   7  10   8       24.88       33.48     13.30 o
   8  10   8      224.38      209.96     17.85 o
 -11  11   8       11.10       38.49     27.13 o
 -10  11   8      137.37      123.67     26.50 o
  -9  11   8       71.55      113.40     22.08 o
  -8  11   8      216.69      260.51     33.13 o
  -7  11   8       32.40       21.43      9.55 o
  -6  11   8        4.29       -5.60     10.00 o
  -5  11   8       12.61       -4.94      8.75 o
  -4  11   8     1234.24     1185.12     24.04 o
  -3  11   8      279.44      298.29      9.65 o
  -2  11   8      576.32      560.44     10.88 o
  -1  11   8       14.82       20.61      5.05 o
   0  11   8      437.22      424.36     10.27 o
   1  11   8      432.22      460.83     12.12 o
   2  11   8     1587.11     1599.59     35.97 o
   3  11   8        3.00       -3.13     10.10 o
   4  11   8      475.52      486.38     22.40 o
   5  11   8        0.03       -1.26      6.88 o
   6  11   8        7.67      -11.65     11.65 o
   7  11   8      366.56      386.26     51.43 o
   8  11   8      280.43      236.62     30.29 o
 -11  12   8        1.02       26.50     24.61 o
 -10  12   8       60.79       45.43     25.24 o
  -9  12   8       60.33       66.61     17.43 o
  -8  12   8      147.50      159.66     12.89 o
  -7  12   8      325.53      310.58     29.97 o
  -6  12   8        8.86        6.68     11.37 o
  -5  12   8       63.68       86.47     35.97 o
  -4  12   8     1142.84     1184.87     29.34 o
  -3  12   8     1747.11     1767.26     32.81 o
  -2  12   8      287.16      255.91     20.82 o
  -1  12   8       12.21        9.79      4.05 o
   0  12   8      848.88      884.07     15.99 o
   1  12   8      705.55      722.68     14.43 o
   2  12   8       15.03       15.92     10.10 o
   3  12   8      142.09      130.39     14.06 o
   4  12   8       16.09        4.08      6.15 o
   5  12   8       37.70       39.41     11.67 o
   6  12   8      159.10      137.51     22.72 o
   7  12   8       28.55       39.75     25.87 o
 -10  13   8       35.54       41.01     25.24 o
  -9  13   8      191.15      181.80     16.35 o
  -8  13   8       50.41       82.31     19.25 o
  -7  13   8       36.05       15.74     12.57 o
  -6  13   8      623.08      583.63     24.94 o
  -5  13   8        4.50       10.94     11.83 o
  -4  13   8     1257.34     1293.89     27.21 o
  -3  13   8       24.06       18.51      5.08 o
  -2  13   8      129.04      111.60     13.88 o
  -1  13   8      231.28      210.74      8.20 o
   0  13   8       29.17       23.92      7.10 o
   1  13   8      467.90      459.94     11.85 o
   2  13   8        8.18        5.08      8.34 o
   3  13   8       22.46       34.78     10.41 o
   4  13   8       85.72       76.87      7.55 o
   5  13   8       27.98        8.10     17.70 o
   6  13   8       27.76       53.15     17.74 o
   7  13   8       31.37       36.60     22.72 o
 -10  14   8      206.82      174.15     36.60 o
  -9  14   8       72.12       70.61     19.17 o
  -8  14   8      511.64      504.80     22.26 o
  -7  14   8        1.64       16.95     10.66 o
  -6  14   8      131.97      170.37     24.61 o
  -5  14   8       83.94       79.34     13.56 o
  -4  14   8      806.24      765.77     32.18 o
  -3  14   8       18.13       24.57     11.04 o
  -2  14   8      182.96      180.09     10.92 o
  -1  14   8       10.18        0.98      5.36 o
   0  14   8        1.52        9.12      5.70 o
   1  14   8       64.20       48.86     12.62 o
   2  14   8       10.60        1.26      7.59 o
   3  14   8       11.51       12.21      8.79 o
   4  14   8      279.96      252.90     55.53 o
   5  14   8      157.94      128.98     19.55 o
   6  14   8      662.55      644.90     31.98 o
  -9  15   8      576.96      519.62     29.00 o
  -8  15   8        0.14       29.48     14.22 o
  -7  15   8     1093.61     1141.31     34.14 o
  -6  15   8        0.11       11.63     13.36 o
  -5  15   8      612.23      666.96     29.69 o
  -4  15   8      149.99      148.70     21.83 o
  -3  15   8      523.72      517.88     14.83 o
  -2  15   8        9.11       22.82     15.46 o
  -1  15   8       19.70        9.23      4.73 o
   0  15   8        0.07        1.00      6.08 o
   1  15   8       49.51       51.36      6.49 o
   2  15   8       51.26       65.75     11.36 o
   3  15   8        6.51        7.78     12.42 o
   4  15   8      112.79      110.36     21.45 o
   5  15   8      140.01      148.27     18.90 o
   6  15   8        3.94       -5.12     40.38 o
  -9  16   8        7.23        0.99     43.54 o
  -8  16   8      370.30      409.34     21.81 o
  -7  16   8      364.87      347.44     19.50 o
  -6  16   8       24.28      -14.11     22.72 o
  -5  16   8      228.35      238.80     24.04 o
  -4  16   8     1767.47     1915.29     53.99 o
  -3  16   8       30.92       23.65     21.45 o
  -2  16   8       99.21       84.64     10.60 o
  -1  16   8      487.60      555.91     12.18 o
   0  16   8       76.86       72.70     10.10 o
   1  16   8      699.20      721.30     17.37 o
   2  16   8       97.64       87.98     13.88 o
   3  16   8      638.11      628.80     22.01 o
   4  16   8       93.75      109.05     19.70 o
   5  16   8        0.06        9.55     18.22 o
  -8  17   8       85.43      106.61     22.06 o
  -7  17   8       96.19       87.41     17.25 o
  -6  17   8       83.04       63.77     18.86 o
  -5  17   8       81.98       80.30     18.15 o
  -4  17   8      354.65      357.53     21.68 o
  -3  17   8      230.26      272.91     28.71 o
  -2  17   8      510.60      520.47     44.17 o
  -1  17   8       62.73       57.73     19.56 o
   0  17   8       46.49       31.83     10.10 o
   1  17   8      254.97      249.83     11.85 o
   2  17   8      100.37       66.68     51.43 o
   3  17   8       24.77        8.89     16.22 o
   4  17   8        9.39        0.34     31.55 o
   5  17   8        1.24        1.54     20.82 o
  -7  18   8        0.49       16.65     42.91 o
  -6  18   8       46.80       51.55     16.47 o
  -5  18   8      176.57      151.56     22.26 o
  -4  18   8       22.71      -13.00     16.09 o
  -3  18   8        0.01       15.23     45.43 o
  -2  18   8       47.12       56.68     13.36 o
  -1  18   8      195.29      168.91     15.17 o
   0  18   8       21.74        5.36     21.45 o
   1  18   8      121.34       64.71     16.62 o
   2  18   8       55.07       61.44     27.13 o
   3  18   8       98.05       72.89     22.08 o
   4  18   8        4.74       16.27     16.91 o
  -6  19   8      246.49      317.96     66.57 o
  -5  19   8      100.14      111.71     67.52 o
  -4  19   8       11.41       11.33     64.68 o
  -3  19   8      155.06      186.78     34.07 o
  -2  19   8      146.32      162.16     19.69 o
  -1  19   8        6.08       29.69     17.35 o
   0  19   8       50.94       19.88     16.11 o
   1  19   8      110.37      123.14     23.66 o
   2  19   8       59.63       97.22     17.29 o
   3  19   8        4.10      -25.13     46.69 o
  -5  20   8        0.11       13.13     17.43 o
  -4  20   8      469.62      493.93     33.01 o
  -3  20   8       29.43       51.87     16.72 o
  -2  20   8      376.43      414.27     25.41 o
  -1  20   8        4.96       -5.15     13.14 o
   0  20   8       12.80       43.15     24.92 o
   1  20   8       54.91       74.49     17.58 o
   2  20   8       48.40       55.91     34.39 o
  -3  21   8        0.29      -16.72     17.43 o
  -2  21   8      100.18       73.45     24.92 o
  -1  21   8        0.05      -12.74     24.85 o
   0  21   8       30.90       61.34     23.21 o
 -12   1   9        5.38      -28.04     42.28 o
 -11   1   9       13.84       -1.19     14.50 o
 -10   1   9        0.51      -13.16     13.16 o
  -9   1   9      184.68      230.96     16.67 o
  -8   1   9      278.52      225.91     16.52 o
  -7   1   9      258.55      268.34     13.81 o
  -6   1   9     1414.39     1361.90     20.84 o
  -5   1   9       12.82       14.51      5.56 o
  -4   1   9      757.15      735.14     22.08 o
  -3   1   9      581.53      574.64      9.69 o
  -2   1   9     3325.16     3276.62     35.00 o
  -1   1   9        0.38        9.57      5.30 o
   0   1   9       65.31       61.92     16.72 o
   1   1   9     1391.06     1435.27     16.73 o
   2   1   9     1013.47      968.24     13.36 o
   3   1   9        1.61        7.34      5.30 o
   4   1   9      202.60      197.79     18.61 o
   5   1   9        2.35       -7.32     36.60 o
   6   1   9       17.81        9.38      6.82 o
   7   1   9      214.72      207.50     30.29 o
   8   1   9       85.53       76.07     19.37 o
   9   1   9      110.23       71.36     22.70 o
 -12   2   9       10.64       -4.82     18.49 o
 -11   2   9       53.65       70.88     23.03 o
 -10   2   9      153.24      133.23     26.50 o
  -9   2   9      233.65      208.47     18.15 o
  -8   2   9       82.47       66.66     11.37 o
  -7   2   9      647.22      653.73     14.91 o
  -6   2   9      679.71      695.70     13.39 o
  -5   2   9      229.41      197.19      8.03 o
  -4   2   9     1418.71     1418.08     18.30 o
  -3   2   9     2752.60     2849.24     31.17 o
  -2   2   9      165.03      209.08      6.65 o
  -1   2   9      181.83      264.13     10.73 o
   0   2   9      727.15      742.30     10.76 o
   1   2   9      119.37      127.41      5.56 o
   2   2   9       39.83       66.06      5.25 o
   3   2   9        8.79       11.49      4.22 o
   4   2   9        0.29       -8.30     11.67 o
   5   2   9       51.61       28.45      9.46 o
   6   2   9      309.75      297.82      9.90 o
   7   2   9       57.85       20.39     12.25 o
   8   2   9        7.45       -1.64     19.23 o
   9   2   9       71.98      100.70     29.97 o
 -12   3   9        3.13       12.55     16.17 o
 -11   3   9       21.12       12.04     15.54 o
 -10   3   9       95.71      117.16     19.25 o
  -9   3   9      376.85      404.59     26.82 o
  -8   3   9       58.57       42.73     13.11 o
  -7   3   9        0.37        7.90      8.20 o
  -6   3   9       42.52       20.80      6.01 o
  -5   3   9      946.65      928.60     14.72 o
  -4   3   9     1843.44     1850.47     27.45 o
  -3   3   9      258.15      318.97      8.16 o
  -2   3   9      628.52      750.79     32.81 o
  -1   3   9     1991.29     1989.76     22.88 o
   0   3   9      216.45      209.74     11.99 o
   1   3   9      633.95      694.12     10.26 o
   2   3   9      728.30      673.80     11.82 o
   3   3   9       52.20       61.99      5.22 o
   4   3   9      282.60      232.13     11.37 o
   5   3   9      260.49      278.83     12.80 o
   6   3   9       29.15       27.52     23.03 o
   7   3   9        0.64       -2.71     13.30 o
   8   3   9        0.91       16.36     15.86 o
   9   3   9        0.88       55.17     27.11 o
 -12   4   9      123.01       70.41     16.06 o
 -11   4   9       97.25      115.42     18.90 o
 -10   4   9        9.85       10.64     13.16 o
  -9   4   9        5.16       -0.20     15.16 o
  -8   4   9       54.31       24.49     28.39 o
  -7   4   9      263.51      213.25      8.69 o
  -6   4   9        5.50       15.77      7.21 o
  -5   4   9      812.69      827.20     15.60 o
  -4   4   9      142.48      162.56      7.27 o
  -3   4   9      366.72      318.49      7.88 o
  -2   4   9      516.29      547.25      9.85 o
  -1   4   9     2294.49     2260.22     59.31 o
   0   4   9      123.75       98.38      5.12 o
   1   4   9      603.08      521.65      9.59 o
   2   4   9       47.73       61.50      7.14 o
   3   4   9      109.83      119.05     10.27 o
   4   4   9        0.06      -22.40     22.40 o
   5   4   9      819.90      782.06     19.41 o
   6   4   9       26.43       30.77     10.39 o
   7   4   9        1.96        9.36     31.87 o
   8   4   9      504.86      516.96     23.44 o
 -12   5   9        3.20      -14.61     17.67 o
 -11   5   9      186.12      183.40     24.26 o
 -10   5   9      400.74      397.88     16.98 o
  -9   5   9       83.75       79.51     11.65 o
  -8   5   9        9.09       18.92     15.16 o
  -7   5   9      397.31      371.18     11.27 o
  -6   5   9       16.41       23.73     13.25 o
  -5   5   9     1256.13     1276.98     18.96 o
  -4   5   9      526.50      505.59     10.03 o
  -3   5   9      183.74      178.28      6.69 o
  -2   5   9      243.97      231.90      6.65 o
  -1   5   9       13.79       27.04      4.40 o
   0   5   9      387.42      432.73     28.39 o
   1   5   9      402.12      384.26      9.15 o
   2   5   9       51.40       69.51      8.52 o
   3   5   9     1055.63     1079.71     20.21 o
   4   5   9      205.72      197.93     13.30 o
   5   5   9        0.91       16.18     25.87 o
   6   5   9      175.41      193.91     12.42 o
   7   5   9       73.04      105.36     18.94 o
   8   5   9       63.50       41.51     14.50 o
 -12   6   9      173.33      187.31     27.45 o
 -11   6   9        0.72       16.36     19.10 o
 -10   6   9       28.50       16.49     37.86 o
  -9   6   9       93.04      134.13     15.46 o
  -8   6   9       52.59       35.05     12.94 o
  -7   6   9      449.00      398.65     11.60 o
  -6   6   9      260.52      226.31     11.32 o
  -5   6   9      302.88      267.88      8.03 o
  -4   6   9     1624.55     1569.24     21.47 o
  -3   6   9       61.38       56.72     16.41 o
  -2   6   9     2471.65     2414.66     29.77 o
  -1   6   9       98.52       84.27     19.56 o
   0   6   9      110.99      129.63     14.83 o
   1   6   9     1633.33     1666.11     66.25 o
   2   6   9      357.95      343.13      9.65 o
   3   6   9      231.45      198.28     14.20 o
   4   6   9      477.73      442.88     15.27 o
   5   6   9       60.14       50.96     10.14 o
   6   6   9      549.53      560.55     21.77 o
   7   6   9       75.34       88.25     16.58 o
   8   6   9       50.87       17.80     31.87 o
 -12   7   9        3.75       45.92     29.34 o
 -11   7   9       36.79       57.88     25.88 o
 -10   7   9      525.00      562.96     23.19 o
  -9   7   9      500.45      484.87     18.93 o
  -8   7   9      607.38      560.74     12.05 o
  -7   7   9      161.27      165.07      8.17 o
  -6   7   9       61.87       39.59      8.94 o
  -5   7   9        7.47       19.83      8.44 o
  -4   7   9      377.74      385.69     26.19 o
  -3   7   9      215.82      233.48      8.77 o
  -2   7   9     1672.57     1518.71     30.29 o
  -1   7   9     1356.21     1380.92     41.01 o
   0   7   9     3061.37     2965.60     37.58 o
   1   7   9      278.64      264.70      7.72 o
   2   7   9      506.88      500.86     13.36 o
   3   7   9     1561.32     1677.34     75.09 o
   4   7   9      606.61      594.20     25.87 o
   5   7   9      963.88     1033.87     26.49 o
   6   7   9     1137.75     1169.72     72.25 o
   7   7   9        0.94       10.55     17.04 o
   8   7   9      165.45      171.37     16.51 o
 -11   8   9        8.01        5.93     18.72 o
 -10   8   9       41.35       50.48     21.45 o
  -9   8   9        5.31       17.14     11.67 o
  -8   8   9      686.09      609.36     35.65 o
  -7   8   9      673.79      619.09     23.34 o
  -6   8   9       15.76       -7.40     15.14 o
  -5   8   9      135.92      120.75     13.25 o
  -4   8   9      465.30      482.17     12.42 o
  -3   8   9       63.92       61.00      7.28 o
  -2   8   9      321.73      288.83      9.15 o
  -1   8   9      193.61      215.47      7.20 o
   0   8   9     2285.59     2299.00     30.19 o
   1   8   9     1325.11     1350.10     33.44 o
   2   8   9      157.18      153.72     30.92 o
   3   8   9     1170.44     1201.83     25.24 o
   4   8   9     1224.04     1227.39     28.35 o
   5   8   9       51.76       63.51     10.31 o
   6   8   9      266.01      251.49     13.18 o
   7   8   9       47.78       62.76     16.35 o
   8   8   9       10.32      -20.54     20.54 o
 -11   9   9       86.07       81.63     64.99 o
 -10   9   9      799.51      940.81     47.96 o
  -9   9   9      306.35      283.65     15.46 o
  -8   9   9       46.55       30.92      4.33 o
  -7   9   9      502.81      408.31     18.77 o
  -6   9   9      488.35      437.46     16.67 o
  -5   9   9      382.55      313.04     11.37 o
  -4   9   9      111.33      101.81     17.04 o
  -3   9   9      675.15      683.20     13.03 o
  -2   9   9       37.93       45.43      6.01 o
  -1   9   9      286.42      271.13     15.46 o
   0   9   9       60.12       65.40      4.85 o
   1   9   9       30.98       20.41     13.57 o
   2   9   9       32.97       18.14      8.20 o
   3   9   9     1597.31     1670.89     37.23 o
   4   9   9     1177.49     1228.07     28.95 o
   5   9   9       94.21      120.22     12.23 o
   6   9   9      451.98      422.94     68.78 o
   7   9   9      190.19      196.58     21.77 o
   8   9   9       17.11       13.63     21.40 o
 -11  10   9        6.94       30.29     23.35 o
 -10  10   9        4.86       20.82     22.72 o
  -9  10   9        1.36        3.96     12.12 o
  -8  10   9      361.07      339.20     14.61 o
  -7  10   9      447.73      401.28     20.84 o
  -6  10   9      581.08      559.40     22.37 o
  -5  10   9     1254.02     1208.80     27.29 o
  -4  10   9      344.22      312.73     13.88 o
  -3  10   9      547.97      551.17     11.65 o
  -2  10   9       75.17       75.11      7.00 o
  -1  10   9      423.76      394.03      8.34 o
   0  10   9      732.29      710.56     13.18 o
   1  10   9     2436.39     2485.88     40.95 o
   2  10   9      513.44      515.06     15.46 o
   3  10   9       27.66       28.18      7.14 o
   4  10   9      122.48      116.72     15.77 o
   5  10   9        1.38        6.56      8.91 o
   6  10   9        0.71       14.61     13.75 o
   7  10   9        8.18      -16.06     16.06 o
 -11  11   9      147.42      166.58     25.87 o
 -10  11   9       53.91      107.90     27.13 o
  -9  11   9        4.46      -10.78     10.78 o
  -8  11   9      182.59      151.78     21.14 o
  -7  11   9      576.16      540.32     23.20 o
  -6  11   9       35.96       28.69     11.37 o
  -5  11   9      584.64      559.82     35.02 o
  -4  11   9        0.65       -8.17      8.17 o
  -3  11   9      216.31      200.73      8.75 o
  -2  11   9     1255.97     1272.40     19.56 o
  -1  11   9      636.58      554.36      9.97 o
   0  11   9      596.64      573.88     10.96 o
   1  11   9     1404.09     1375.94     46.38 o
   2  11   9       40.15       29.80     11.31 o
   3  11   9      881.52      926.08     20.39 o
   4  11   9       93.29      106.81     12.94 o
   5  11   9       93.68       82.65     10.48 o
   6  11   9      857.63      926.61     44.80 o
   7  11   9       73.02       83.92     27.76 o
 -10  12   9       28.58       30.92     27.76 o
  -9  12   9      191.61      183.42     18.48 o
  -8  12   9      299.54      272.30     13.38 o
  -7  12   9     1712.67     1708.87     88.34 o
  -6  12   9      261.76      276.38     17.33 o
  -5  12   9       86.56      107.54     31.87 o
  -4  12   9      951.96      915.10     19.50 o
  -3  12   9      137.72      102.36     18.30 o
  -2  12   9      123.33      110.78     11.36 o
  -1  12   9        2.68        0.32      8.20 o
   0  12   9        3.74       -6.63      6.63 o
   1  12   9      710.32      658.63     18.49 o
   2  12   9        1.86       11.43      9.83 o
   3  12   9      179.54      172.49     23.98 o
   4  12   9       94.49       96.90      7.89 o
   5  12   9       12.42       46.87     17.42 o
   6  12   9      552.78      477.03     29.66 o
   7  12   9      359.27      469.46     34.70 o
 -10  13   9      152.34      128.72     24.61 o
  -9  13   9       57.69       47.25     24.61 o
  -8  13   9        4.18       21.05      9.18 o
  -7  13   9        2.91       18.86     18.61 o
  -6  13   9      174.47      143.39     16.69 o
  -5  13   9      323.17      317.47     14.85 o
  -4  13   9       62.59       64.44      8.45 o
  -3  13   9      685.36      673.69     17.61 o
  -2  13   9     2825.11     2848.64     44.80 o
  -1  13   9     1586.71     1651.48     29.68 o
   0  13   9      344.42      326.31     10.60 o
   1  13   9      433.43      377.74     16.09 o
   2  13   9      502.95      511.71     16.06 o
   3  13   9        8.35      -22.08     22.08 o
   4  13   9       71.94       80.18     16.99 o
   5  13   9      187.06      190.31     31.55 o
   6  13   9      137.07      119.26     25.24 o
  -9  14   9        0.23        0.08     13.64 o
  -8  14   9      293.47      315.68     22.26 o
  -7  14   9      284.51      269.65     21.77 o
  -6  14   9       58.25       45.25     13.16 o
  -5  14   9      910.83      951.05     50.16 o
  -4  14   9      376.15      319.45     28.08 o
  -3  14   9       31.63       32.78      6.63 o
  -2  14   9       72.43       64.47      4.79 o
  -1  14   9       11.38       36.94      8.60 o
   0  14   9      590.44      637.54     15.98 o
   1  14   9      125.47      129.87      9.52 o
   2  14   9      468.05      483.47     15.72 o
   3  14   9       37.46       39.28     12.92 o
   4  14   9      119.66       98.49     41.65 o
   5  14   9      889.75     1019.12     40.41 o
   6  14   9     1000.56     1019.69     47.96 o
  -9  15   9        5.25      -10.02     17.17 o
  -8  15   9        0.29       -1.52     14.40 o
  -7  15   9      242.14      233.27     34.39 o
  -6  15   9        3.17       -8.17     27.45 o
  -5  15   9      499.71      494.89     24.55 o
  -4  15   9      534.88      579.59     50.48 o
  -3  15   9      459.60      446.73     17.98 o
  -2  15   9     1105.61     1173.87     28.80 o
  -1  15   9      765.75      812.44     21.46 o
   0  15   9       73.10       58.85      6.21 o
   1  15   9      115.12      117.75      9.97 o
   2  15   9        2.49       12.94     12.62 o
   3  15   9      489.16      464.89     48.59 o
   4  15   9      186.67      186.13     21.14 o
   5  15   9       14.09       48.74     21.77 o
  -8  16   9       12.79       14.82     20.66 o
  -7  16   9      531.76      485.49     29.34 o
  -6  16   9      443.94      458.86     26.08 o
  -5  16   9      227.71      196.35     23.72 o
  -4  16   9      186.46      176.03     42.28 o
  -3  16   9      149.99      156.59     14.04 o
  -2  16   9      482.98      491.94     24.61 o
  -1  16   9        0.24        0.99      8.87 o
   0  16   9       69.08       69.52      8.03 o
   1  16   9     1128.18     1242.63     67.83 o
   2  16   9      289.25      278.19     21.01 o
   3  16   9       26.14       49.56     19.40 o
   4  16   9       18.65       61.29     65.94 o
   5  16   9        5.05       40.71     66.89 o
  -8  17   9      299.58      307.93     25.24 o
  -7  17   9      197.22      173.78     17.01 o
  -6  17   9        5.47        5.18     28.08 o
  -5  17   9       41.82       36.99     16.35 o
  -4  17   9        7.53      -17.62     17.62 o
  -3  17   9      135.53      132.35     17.63 o
  -2  17   9      183.11      161.37     15.91 o
  -1  17   9       18.45      -11.36     11.36 o
   0  17   9       22.38       10.30     15.15 o
   1  17   9      126.60      161.28     18.25 o
   2  17   9      614.59      685.30     38.81 o
   3  17   9     1171.02     1211.12     67.83 o
   4  17   9      102.94       71.66     20.54 o
  -7  18   9      257.37      232.19     37.54 o
  -6  18   9       10.65       -1.23     19.11 o
  -5  18   9       60.71       83.50     40.38 o
  -4  18   9      218.93      173.86     22.52 o
  -3  18   9        1.12       -9.81     13.52 o
  -2  18   9       53.06       82.77     28.08 o
  -1  18   9      141.64      113.83     12.18 o
   0  18   9      652.29      652.01     28.66 o
   1  18   9      522.49      488.64     27.68 o
   2  18   9      196.05      204.25     28.08 o
   3  18   9      294.20      325.24     31.87 o
  -6  19   9       33.32       20.61     21.38 o
  -5  19   9        6.59        5.43     16.67 o
  -4  19   9        8.74       73.02     27.45 o
  -3  19   9        1.42      -21.08     28.39 o
  -2  19   9      364.43      341.58     23.76 o
  -1  19   9       34.08       62.70     22.63 o
   0  19   9      350.98      407.24     22.83 o
   1  19   9      254.84      285.78     22.52 o
   2  19   9       31.50       18.26     16.91 o
  -4  20   9      100.03       62.08     24.74 o
  -3  20   9       15.24       -0.20     33.13 o
  -2  20   9       17.23        8.96     26.19 o
  -1  20   9       99.83      127.23     41.01 o
   0  20   9      242.61      274.37     67.20 o
 -12   0  10     1391.24     1433.62     68.78 o
 -11   0  10      177.07      145.76     23.35 o
 -10   0  10     1295.42     1395.13     57.42 o
  -9   0  10       68.00       51.11     20.82 o
  -8   0  10     1031.01     1145.89     43.54 o
  -7   0  10     4361.09     4638.44     83.29 o
  -6   0  10     3406.40     3613.07     62.47 o
  -5   0  10        4.04       28.39     10.10 o
  -4   0  10     4213.70     4288.24     61.84 o
  -3   0  10     9469.77     9696.49    152.70 o
  -2   0  10      143.98      148.91     10.73 o
  -1   0  10      110.88      107.90      9.46 o
   0   0  10     6909.93     6837.46     94.65 o
   1   0  10      162.62      182.99      9.46 o
   2   0  10     8225.34     8500.76    117.36 o
   3   0  10      626.85      636.67     15.77 o
   4   0  10        2.03       16.41      5.05 o
   5   0  10     1999.01     2181.35     59.31 o
   6   0  10      946.52      930.09     33.44 o
   7   0  10       29.86       -3.15     24.61 o
   8   0  10       18.12        8.20     36.60 o
 -12   1  10      112.59      113.01     17.97 o
 -11   1  10       55.00       57.07     17.62 o
 -10   1  10       93.78      112.24     25.87 o
  -9   1  10      136.98      159.20     19.56 o
  -8   1  10     1372.84     1389.96     36.07 o
  -7   1  10     3475.59     3528.64     52.76 o
  -6   1  10     1416.71     1516.53     32.81 o
  -5   1  10      905.85      887.20     14.37 o
  -4   1  10     1570.10     1728.22     57.42 o
  -3   1  10        0.71       22.69      6.37 o
  -2   1  10      705.69      659.22     11.82 o
  -1   1  10       82.72       86.89     10.10 o
   0   1  10      300.25      298.86      9.15 o
   1   1  10      574.19      582.89      9.59 o
   2   1  10       48.49       93.46      5.80 o
   3   1  10     2120.33     2081.44     25.65 o
   4   1  10     2617.41     2624.44     39.44 o
   5   1  10      297.68      283.77     10.79 o
   6   1  10      686.40      648.61     21.94 o
   7   1  10     2366.26     2554.13     75.17 o
   8   1  10      432.65      465.21     31.67 o
 -12   2  10      324.04      278.07     21.02 o
 -11   2  10      288.72      285.39     20.51 o
 -10   2  10        2.79      -14.45     14.45 o
  -9   2  10      280.94      237.10     17.52 o
  -8   2  10       34.72       21.65     14.45 o
  -7   2  10      746.61      722.16     15.40 o
  -6   2  10      260.45      250.47      9.78 o
  -5   2  10        6.21       11.33      7.89 o
  -4   2  10     1145.01     1309.75     17.42 o
  -3   2  10     3692.61     3799.84     41.98 o
  -2   2  10      839.28      804.98     12.85 o
  -1   2  10       55.93       36.15      5.91 o
   0   2  10      793.35      842.78     15.77 o
   1   2  10       10.72       13.25      4.91 o
   2   2  10     2092.02     2158.41     25.43 o
   3   2  10     1166.57     1174.64     18.03 o
   4   2  10     1047.95     1005.50     37.54 o
   5   2  10     1009.58      976.52     57.10 o
   6   2  10       10.77       10.31     14.83 o
   7   2  10      173.78      149.14     39.75 o
   8   2  10        0.27      -28.08     28.08 o
 -12   3  10       66.16       56.38     20.99 o
 -11   3  10      203.30      241.76     21.46 o
 -10   3  10       36.18       19.56     13.39 o
  -9   3  10      314.83      354.20     41.96 o
  -8   3  10      351.62      373.16     17.33 o
  -7   3  10      161.92      129.28     17.98 o
  -6   3  10      582.90      580.17     11.82 o
  -5   3  10      539.66      505.35     10.73 o
  -4   3  10      527.55      610.82     11.60 o
  -3   3  10       12.09       22.21      5.56 o
  -2   3  10     1606.41     1597.13     56.47 o
  -1   3  10     3555.74     3591.33     40.33 o
   0   3  10       12.08       19.13      5.68 o
   1   3  10       34.18       40.64      5.00 o
   2   3  10     1857.75     1940.57     37.23 o
   3   3  10      254.83      253.15     17.98 o
   4   3  10      824.52      889.09     24.03 o
   5   3  10      305.42      354.57     58.68 o
   6   3  10      204.06      177.09     19.39 o
   7   3  10      508.02      450.65     73.83 o
   8   3  10        9.49       22.15     40.70 o
 -12   4  10     1008.86      913.49     57.74 o
 -11   4  10      471.14      498.65     36.60 o
 -10   4  10        0.76        2.18     19.88 o
  -9   4  10     2040.04     2149.99     52.60 o
  -8   4  10     2483.05     2585.00     93.39 o
  -7   4  10        1.91        7.75      7.28 o
  -6   4  10       17.17       -8.20      8.20 o
  -5   4  10     2244.25     2254.70     28.91 o
  -4   4  10      129.89      153.94      7.35 o
  -3   4  10     3987.45     3924.49     59.00 o
  -2   4  10      112.74       85.63      6.94 o
  -1   4  10     1323.68     1310.07     35.65 o
   0   4  10      435.72      416.44      7.99 o
   1   4  10       18.14       17.77      4.42 o
   2   4  10     2026.51     2098.81     49.53 o
   3   4  10      225.96      186.00     12.12 o
   4   4  10       82.32      102.22     12.02 o
   5   4  10     1200.98     1175.35     33.66 o
   6   4  10        0.90      -10.55     14.09 o
   7   4  10      684.16      739.64     31.83 o
   8   4  10       43.47       30.70     18.77 o
 -12   5  10      102.62      141.00     21.36 o
 -11   5  10      143.60      135.18     19.40 o
 -10   5  10       61.47       49.65     21.45 o
  -9   5  10      604.24      621.03     31.87 o
  -8   5  10      214.72      250.04     28.71 o
  -7   5  10      750.19      789.74     21.36 o
  -6   5  10       12.93        0.53      6.08 o
  -5   5  10       30.76       25.98      5.80 o
  -4   5  10       94.11      102.42      6.20 o
  -3   5  10      409.03      399.39      9.09 o
  -2   5  10     2027.68     2047.38     48.90 o
  -1   5  10      527.47      542.22     15.14 o
   0   5  10      993.42     1014.39     27.45 o
   1   5  10     5101.51     5279.24    126.20 o
   2   5  10     2309.84     2369.16     36.28 o
   3   5  10        0.01      -10.86     10.86 o
   4   5  10      160.01      154.22     36.91 o
   5   5  10      740.18      732.75     21.06 o
   6   5  10       71.57       63.54     14.81 o
   7   5  10      405.42      374.78     24.92 o
   8   5  10       92.40      145.06     44.80 o
 -11   6  10      765.37      775.59     30.44 o
 -10   6  10        2.31      -12.65     15.35 o
  -9   6  10     1015.94      989.58     28.20 o
  -8   6  10     4029.13     4136.68     68.78 o
  -7   6  10      102.33      107.38     11.99 o
  -6   6  10      134.75      109.52     16.09 o
  -5   6  10      453.71      404.16     11.36 o
  -4   6  10       48.55       57.05      4.73 o
  -3   6  10     1122.93     1168.83     35.65 o
  -2   6  10      354.47      377.74     17.67 o
  -1   6  10        4.00       24.16     15.46 o
   0   6  10     1507.71     1521.62     22.32 o
   1   6  10      621.95      610.30     12.25 o
   2   6  10     4033.91     4273.45     55.68 o
   3   6  10       37.20       33.46     11.36 o
   4   6  10      313.61      355.27     16.41 o
   5   6  10      395.10      403.14     21.45 o
   6   6  10       22.35        2.07     14.01 o
   7   6  10      416.44      370.51     22.59 o
 -11   7  10        6.00       23.52     15.39 o
 -10   7  10        6.18       38.36     18.19 o
  -9   7  10        0.31        4.42     18.93 o
  -8   7  10      149.83      127.81      9.15 o
  -7   7  10      374.70      350.20      9.34 o
  -6   7  10      105.25      127.98     13.88 o
  -5   7  10       17.33        3.45      6.65 o
  -4   7  10      131.01      133.82      7.78 o
  -3   7  10       17.32       24.44     10.41 o
  -2   7  10      472.43      493.21     11.60 o
  -1   7  10     1937.89     1958.85     32.81 o
   0   7  10     1989.11     1922.47     26.66 o
   1   7  10     1951.40     1890.51     26.80 o
   2   7  10     1746.30     1781.88     74.14 o
   3   7  10      199.81      189.24     11.37 o
   4   7  10        4.15       -7.67     17.67 o
   5   7  10      290.04      278.71     14.21 o
   6   7  10        0.65        3.28     13.64 o
   7   7  10      342.16      320.10     22.30 o
 -11   8  10      134.12      105.48     28.39 o
 -10   8  10      146.42      153.33     27.13 o
  -9   8  10      588.21      577.01     22.90 o
  -8   8  10      255.79      195.47     11.36 o
  -7   8  10      470.24      434.54     18.72 o
  -6   8  10      972.23      985.92     47.96 o
  -5   8  10        2.30       -8.16      8.16 o
  -4   8  10      856.28      832.69     16.43 o
  -3   8  10     3218.06     3261.40     80.45 o
  -2   8  10      751.28      724.34     33.44 o
  -1   8  10        2.84      -11.68     15.77 o
   0   8  10      170.78      165.25     13.88 o
   1   8  10      245.31      199.75     22.08 o
   2   8  10      180.58      135.25      9.24 o
   3   8  10       36.81       35.02     10.71 o
   4   8  10      114.13      108.81     12.94 o
   5   8  10       53.33       47.96      9.54 o
   6   8  10        5.98       14.01     16.41 o
   7   8  10      126.56      129.99     16.24 o
 -11   9  10       15.92       58.88     19.85 o
 -10   9  10        9.92       60.58     31.55 o
  -9   9  10       88.02      101.21     28.71 o
  -8   9  10     1354.87     1442.94     35.32 o
  -7   9  10      281.59      275.80     24.92 o
  -6   9  10      183.70      180.32     23.98 o
  -5   9  10        8.55        6.87      9.78 o
  -4   9  10     1000.00      938.89     41.01 o
  -3   9  10       66.41       42.63      6.65 o
  -2   9  10      744.95      712.83     13.65 o
  -1   9  10      577.52      540.90     25.87 o
   0   9  10       16.80       15.19      7.12 o
   1   9  10      173.89      148.72     16.09 o
   2   9  10      235.11      214.15      9.85 o
   3   9  10        5.93        6.22     14.83 o
   4   9  10       67.88       56.50     10.68 o
   5   9  10      151.06      166.93     13.55 o
   6   9  10      629.23      621.78     25.21 o
   7   9  10      280.26      272.59     29.66 o
 -11  10  10        0.32       58.05     27.76 o
 -10  10  10      501.82      538.24     35.97 o
  -9  10  10       55.44       57.71     12.30 o
  -8  10  10      112.13      108.43     10.60 o
  -7  10  10     2082.87     2232.18     70.99 o
  -6  10  10     1847.73     1965.23     54.27 o
  -5  10  10        1.30        2.29      7.63 o
  -4  10  10     1808.21     1753.33     38.28 o
  -3  10  10     4087.97     4317.66     64.99 o
  -2  10  10      118.64      109.51     15.46 o
  -1  10  10       58.41       32.11     26.19 o
   0  10  10      415.29      433.01     14.20 o
   1  10  10       38.16       22.87     19.25 o
   2  10  10     1443.85     1461.45     30.54 o
   3  10  10       64.25       52.53      8.20 o
   4  10  10       17.04       15.32     20.82 o
   5  10  10      178.25      142.51     12.50 o
   6  10  10      125.47      130.77     25.56 o
 -10  11  10        7.65      -23.98     23.98 o
  -9  11  10      249.97      273.76     17.38 o
  -8  11  10      104.80       82.29     16.09 o
  -7  11  10      756.55      807.46     50.48 o
  -6  11  10       35.04       68.08     15.99 o
  -5  11  10        4.28        8.48      9.17 o
  -4  11  10      532.77      485.53     14.81 o
  -3  11  10       15.05       21.69     14.51 o
  -2  11  10       45.52       37.74      6.94 o
  -1  11  10      817.34      822.58     17.18 o
   0  11  10      267.01      253.29     34.07 o
   1  11  10      481.01      490.22     17.35 o
   2  11  10       18.63       20.49     11.34 o
   3  11  10     1892.83     2098.24     42.15 o
   4  11  10      181.44      187.30     13.30 o
   5  11  10        5.80       29.03     22.08 o
   6  11  10      832.28      817.14     42.28 o
 -10  12  10      252.84      230.31     27.13 o
  -9  12  10       48.80       38.26     16.97 o
  -8  12  10       71.93       48.71     15.39 o
  -7  12  10       19.13       12.69     16.04 o
  -6  12  10      235.63      229.67     34.39 o
  -5  12  10      914.69      932.06     24.72 o
  -4  12  10      568.06      586.23     45.75 o
  -3  12  10      169.97      155.12      8.60 o
  -2  12  10       33.97       26.48      6.21 o
  -1  12  10        1.73        4.18      5.74 o
   0  12  10       31.42       49.46      9.30 o
   1  12  10        2.91      -11.29     11.29 o
   2  12  10      250.22      190.23     13.29 o
   3  12  10       86.76       85.95     13.58 o
   4  12  10       47.23       62.12     19.50 o
   5  12  10       95.84       90.86     25.24 o
   6  12  10      457.58      423.40     34.07 o
  -9  13  10        0.46       27.13     22.72 o
  -8  13  10        7.55      -16.22     16.22 o
  -7  13  10      122.17       93.89     23.66 o
  -6  13  10       68.32       69.72     20.82 o
  -5  13  10       25.76       15.30      9.74 o
  -4  13  10      116.64      100.04     17.04 o
  -3  13  10       96.01       76.60     10.76 o
  -2  13  10        0.53       -4.55      6.39 o
  -1  13  10       49.32       52.44     18.30 o
   0  13  10      178.47      151.01      6.63 o
   1  13  10       35.65       21.59      9.13 o
   2  13  10        3.81       -9.94      9.94 o
   3  13  10       58.11       56.70     22.08 o
   4  13  10        3.55      -10.98     16.80 o
   5  13  10       82.54      100.33     25.87 o
  -9  14  10      286.54      266.91     32.81 o
  -8  14  10       64.01       54.27     16.22 o
  -7  14  10       60.63       64.66     17.70 o
  -6  14  10       59.97       63.69     22.40 o
  -5  14  10      484.57      451.10     22.89 o
  -4  14  10       20.04        7.47      8.83 o
  -3  14  10      229.85      229.21     14.36 o
  -2  14  10        2.90        6.40     12.30 o
  -1  14  10      241.54      240.44     11.93 o
   0  14  10        7.76        4.38      6.63 o
   1  14  10      114.21      138.32     55.84 o
   2  14  10        0.70        1.89     28.39 o
   3  14  10      119.86      102.90     34.39 o
   4  14  10       19.29      -12.96     21.19 o
   5  14  10       26.97      -21.45     23.35 o
  -8  15  10      387.30      420.05     25.39 o
  -7  15  10      287.30      245.50     20.52 o
  -6  15  10      571.64      603.04     29.54 o
  -5  15  10        1.41       15.09     18.61 o
  -4  15  10     1224.73     1264.20     41.67 o
  -3  15  10      289.57      277.69     32.18 o
  -2  15  10     1356.70     1362.80     46.06 o
  -1  15  10       51.38       49.64     20.51 o
   0  15  10       78.48       75.31     16.41 o
   1  15  10      708.53      826.72     28.22 o
   2  15  10       47.33       31.62     17.71 o
   3  15  10       19.71       38.73     17.37 o
   4  15  10      126.88      133.09     35.97 o
  -8  16  10      260.78      215.82     24.74 o
  -7  16  10        8.42       11.80     18.31 o
  -6  16  10       61.39       87.16     21.77 o
  -5  16  10      544.98      536.87     41.01 o
  -4  16  10       56.16       43.74     17.17 o
  -3  16  10        3.54       -1.06     17.67 o
  -2  16  10      349.11      381.09     46.06 o
  -1  16  10      232.53      224.79     20.51 o
   0  16  10       69.15       50.75     12.49 o
   1  16  10       58.07       38.92     23.66 o
   2  16  10      122.05      153.00     19.82 o
   3  16  10       19.94       53.42     35.65 o
   4  16  10      188.32      178.29     23.27 o
  -7  17  10      143.32      109.88     24.92 o
  -6  17  10       11.72       29.14     18.32 o
  -5  17  10       47.20       37.54     16.67 o
  -4  17  10       57.95       61.49     17.53 o
  -3  17  10      384.37      412.89     23.78 o
  -2  17  10      302.77      256.07     26.19 o
  -1  17  10        2.74      -18.74     18.74 o
   0  17  10      113.16      117.34     17.75 o
   1  17  10      444.28      419.46     26.25 o
   2  17  10       12.32      -16.80     44.49 o
   3  17  10       23.76      -19.39     19.39 o
  -6  18  10       13.58      -19.23     19.23 o
  -5  18  10        0.78      -15.39     23.04 o
  -4  18  10      208.95      224.52     21.24 o
  -3  18  10      272.53      284.15     26.82 o
  -2  18  10       12.94      -21.00     21.00 o
  -1  18  10        0.51       17.92     20.02 o
   0  18  10        8.30       32.01     20.19 o
   1  18  10       20.72       13.61     17.48 o
   2  18  10        0.83      -18.25     18.25 o
  -4  19  10        8.34       16.91     27.45 o
  -3  19  10      115.39      129.12     31.55 o
  -2  19  10      305.76      298.77     51.43 o
  -1  19  10       14.75       16.25     20.82 o
   0  19  10       41.20       38.01     19.26 o
 -12   1  11       15.63       16.90     20.01 o
 -11   1  11       25.63       40.98     17.35 o
 -10   1  11        5.08       31.67     17.89 o
  -9   1  11        0.44      -10.10     12.94 o
  -8   1  11      306.75      298.72     31.23 o
  -7   1  11      182.66      174.97      7.72 o
  -6   1  11      295.28      263.26      9.15 o
  -5   1  11       89.96       95.47      6.01 o
  -4   1  11      846.56      871.85     26.82 o
  -3   1  11     1129.42     1152.16     25.24 o
  -2   1  11      109.67      111.48     12.30 o
  -1   1  11       60.05       68.39      9.15 o
   0   1  11       45.24       49.56      6.31 o
   1   1  11       15.07       -3.79      4.91 o
   2   1  11      168.47      186.56      7.57 o
   3   1  11        3.26        3.65      5.36 o
   4   1  11       10.35        4.38     14.83 o
   5   1  11       15.98      -14.85     15.77 o
   6   1  11       26.90       29.81     35.97 o
   7   1  11       12.26       36.58     23.09 o
 -12   2  11        6.24        4.42     15.62 o
 -11   2  11        2.66      -15.09     15.09 o
 -10   2  11      295.99      306.34     18.68 o
  -9   2  11      286.49      295.15     20.39 o
  -8   2  11      420.76      428.56     19.82 o
  -7   2  11      132.05      131.15      7.10 o
  -6   2  11      122.26      122.83      6.65 o
  -5   2  11     1698.36     1758.27     23.98 o
  -4   2  11     2513.58     2552.88     31.26 o
  -3   2  11      243.82      215.31      7.80 o
  -2   2  11       40.57       50.66      6.46 o
  -1   2  11     1593.77     1625.10     27.76 o
   0   2  11      388.53      334.81      7.80 o
   1   2  11        7.69        4.75     12.94 o
   2   2  11      172.50      166.64      5.80 o
   3   2  11      195.35      202.11      9.78 o
   4   2  11       17.86       17.01      6.63 o
   5   2  11      244.24      265.29     33.76 o
   6   2  11      142.80      128.66     19.12 o
   7   2  11       21.72       15.34     20.29 o
 -11   3  11       15.64       47.32     16.06 o
 -10   3  11        0.28       -7.14     28.71 o
  -9   3  11       61.60       71.67     13.75 o
  -8   3  11       71.50       77.60     13.16 o
  -7   3  11       55.24       53.99      8.52 o
  -6   3  11      195.08      167.92      7.72 o
  -5   3  11     1207.35     1162.17     22.40 o
  -4   3  11      212.84      221.26      7.10 o
  -3   3  11       24.46       47.26      6.01 o
  -2   3  11      437.80      435.64     14.83 o
  -1   3  11       64.84       64.53      9.46 o
   0   3  11      469.85      461.96     12.94 o
   1   3  11      184.18      154.95      6.01 o
   2   3  11      130.69      117.34      5.05 o
   3   3  11      207.69      191.82      8.52 o
   4   3  11        1.01       -6.07     14.01 o
   5   3  11       14.52       16.72     14.83 o
   6   3  11       67.94       41.54     16.20 o
   7   3  11       92.13      108.56     20.46 o
 -11   4  11      139.53      140.82     22.52 o
 -10   4  11      298.56      292.16     60.58 o
  -9   4  11        1.52        5.35     30.92 o
  -8   4  11      136.03      130.34     18.30 o
  -7   4  11     1891.60     1982.89     65.31 o
  -6   4  11      968.02      976.77     18.03 o
  -5   4  11       40.14       35.04      5.80 o
  -4   4  11      187.63      175.06      7.10 o
  -3   4  11     1379.80     1354.37     20.07 o
  -2   4  11     1015.94      925.45     25.56 o
  -1   4  11      137.79      142.45     11.99 o
   0   4  11        0.37        0.69      9.78 o
   1   4  11        1.36       -2.78      3.62 o
   2   4  11      393.54      361.79     11.06 o
   3   4  11      341.20      338.13     14.70 o
   4   4  11      141.24      135.66     20.19 o
   5   4  11       19.89       10.61     12.22 o
   6   4  11      247.31      222.62     23.45 o
   7   4  11      356.66      326.81     26.98 o
 -11   5  11       16.36       63.01     26.46 o
 -10   5  11        1.31      -16.22     16.22 o
  -9   5  11       55.07       22.94     17.67 o
  -8   5  11       30.31       31.43     29.03 o
  -7   5  11       62.68       53.04      6.92 o
  -6   5  11      267.19      271.11      8.44 o
  -5   5  11     1182.07     1139.19     31.55 o
  -4   5  11      338.92      275.93      8.17 o
  -3   5  11       11.74       -1.64      6.01 o
  -2   5  11      454.69      462.92     10.68 o
  -1   5  11       35.36       19.33      9.78 o
   0   5  11     1001.71     1005.51     37.54 o
   1   5  11      984.65      955.23     20.19 o
   2   5  11      353.32      348.56     10.79 o
   3   5  11      131.19      137.80     30.29 o
   4   5  11       42.26       28.57     12.89 o
   5   5  11      133.85       96.13     13.36 o
   6   5  11        0.22        9.19     15.14 o
   7   5  11       45.91       49.19     22.40 o
 -11   6  11      102.84      115.79     35.65 o
 -10   6  11        8.48        7.36     29.34 o
  -9   6  11       16.92       56.79     20.19 o
  -8   6  11      399.65      402.65     52.06 o
  -7   6  11      248.47      273.13     10.92 o
  -6   6  11       59.65       52.42     13.88 o
  -5   6  11       23.67       21.51      4.67 o
  -4   6  11       35.24       30.12      4.30 o
  -3   6  11      990.35      948.34     15.64 o
  -2   6  11      548.64      518.48     12.94 o
  -1   6  11       36.45       12.04     40.07 o
   0   6  11      221.07      196.32     12.62 o
   1   6  11      703.18      712.20     15.83 o
   2   6  11        0.01       -7.74      9.78 o
   3   6  11      151.60      132.22     23.03 o
   4   6  11        4.03      -11.26     14.82 o
   5   6  11      122.86      124.59     15.16 o
   6   6  11      409.32      443.21     36.91 o
   7   6  11        4.53       -2.69     20.74 o
 -11   7  11      116.51       93.82     21.81 o
 -10   7  11      525.10      482.47     36.91 o
  -9   7  11      153.46      116.73     23.35 o
  -8   7  11       20.61       11.99     17.04 o
  -7   7  11        3.11        4.98     17.04 o
  -6   7  11       32.74       47.88     10.97 o
  -5   7  11      727.83      707.47     17.55 o
  -4   7  11     1609.82     1576.51     79.51 o
  -3   7  11      307.29      281.15     18.93 o
  -2   7  11       72.98       62.81      6.88 o
  -1   7  11      244.97      197.50      9.46 o
   0   7  11      178.11      162.17      9.46 o
   1   7  11       88.10       92.47      8.34 o
   2   7  11      331.48      358.41     15.77 o
   3   7  11      501.53      491.37     40.70 o
   4   7  11       35.45       29.63     11.65 o
   5   7  11      253.67      203.57     17.62 o
   6   7  11      239.11      236.00     18.32 o
 -11   8  11        1.06        4.35     36.60 o
 -10   8  11       33.77       58.68     22.72 o
  -9   8  11        0.82      -18.30     18.93 o
  -8   8  11       35.39       39.81     24.92 o
  -7   8  11        1.96       -6.49     10.60 o
  -6   8  11      175.26      195.82     19.88 o
  -5   8  11      102.93       90.37      8.83 o
  -4   8  11      181.09      151.29     27.13 o
  -3   8  11     2652.07     2783.68     98.12 o
  -2   8  11     3153.27     3268.32     52.37 o
  -1   8  11      882.69      797.77     18.30 o
   0   8  11      949.71      926.30     20.19 o
   1   8  11     1480.49     1607.11     56.16 o
   2   8  11      596.76      615.21     17.70 o
   3   8  11       23.84        8.75     10.15 o
   4   8  11       15.53        8.70     14.09 o
   5   8  11       72.38       64.75     15.77 o
   6   8  11       53.98       47.64     17.07 o
 -10   9  11      505.33      566.63     40.38 o
  -9   9  11        7.66        4.42     20.82 o
  -8   9  11        5.11       -8.93     28.08 o
  -7   9  11      139.95      160.30     12.28 o
  -6   9  11      146.78      123.04     13.76 o
  -5   9  11     1080.01     1115.87     58.37 o
  -4   9  11       63.84       53.02      7.60 o
  -3   9  11      264.19      225.57     30.60 o
  -2   9  11     1437.87     1506.08     54.58 o
  -1   9  11       26.08       37.67      8.57 o
   0   9  11      819.54      855.69     35.02 o
   1   9  11      396.10      394.37     13.88 o
   2   9  11       61.24       52.01     26.19 o
   3   9  11      407.25      427.84     15.17 o
   4   9  11       60.62       82.06     21.14 o
   5   9  11      217.25      204.54     15.14 o
   6   9  11        2.71       -2.52     24.61 o
 -10  10  11        1.13       30.92     25.87 o
  -9  10  11       63.11       10.10     22.08 o
  -8  10  11      112.58      106.62     16.72 o
  -7  10  11      694.22      698.58     28.39 o
  -6  10  11       15.40       18.47     22.08 o
  -5  10  11      443.92      445.01     24.29 o
  -4  10  11       45.72       25.59     17.67 o
  -3  10  11      249.09      258.27     45.12 o
  -2  10  11     1723.38     1722.11     31.64 o
  -1  10  11     2780.51     2828.63     60.26 o
   0  10  11     1641.47     1709.13     32.21 o
   1  10  11      620.49      578.10     20.82 o
   2  10  11       21.25       10.73     15.77 o
   3  10  11       77.71       53.36      8.34 o
   4  10  11       43.73       39.89      9.75 o
   5  10  11       20.63       10.10     22.72 o
   6  10  11      280.96      307.93     30.92 o
 -10  11  11      218.05      201.92     28.39 o
  -9  11  11      240.30      263.76     35.34 o
  -8  11  11        6.63        4.00     14.26 o
  -7  11  11       16.37       15.29     10.15 o
  -6  11  11      166.27      166.90     23.03 o
  -5  11  11      163.68      133.14     11.36 o
  -4  11  11      177.19      157.25     19.25 o
  -3  11  11      316.57      317.16     12.14 o
  -2  11  11      462.99      458.19     12.86 o
  -1  11  11      117.36      103.46      7.28 o
   0  11  11       49.96       43.84      9.30 o
   1  11  11      510.78      520.30     19.01 o
   2  11  11       74.59       61.30     25.24 o
   3  11  11       62.51       50.45     17.98 o
   4  11  11      171.30      152.70     24.61 o
   5  11  11       78.30       65.62     26.50 o
  -9  12  11       32.19       43.54     27.13 o
  -8  12  11      910.43      888.80     37.09 o
  -7  12  11      502.13      498.42     22.40 o
  -6  12  11        2.20       -4.47     24.92 o
  -5  12  11      703.03      712.48     20.77 o
  -4  12  11      671.19      666.96     17.84 o
  -3  12  11      503.91      554.07     15.62 o
  -2  12  11      934.68      888.49     62.78 o
  -1  12  11       12.04        9.90      6.08 o
   0  12  11       49.95       21.29      9.30 o
   1  12  11      286.55      320.51     35.65 o
   2  12  11      244.46      287.10     27.13 o
   3  12  11      553.17      710.17     32.22 o
   4  12  11       73.36       43.54     25.24 o
   5  12  11      442.67      372.29     31.55 o
  -9  13  11       22.06       54.90     25.87 o
  -8  13  11       82.22       90.64     17.98 o
  -7  13  11        0.58      -18.96     18.96 o
  -6  13  11       16.04       17.12     34.70 o
  -5  13  11      205.29      264.82     29.03 o
  -4  13  11      414.13      370.72     23.35 o
  -3  13  11      321.52      312.29     16.80 o
  -2  13  11       63.92       58.37      8.77 o
  -1  13  11       18.12       18.48     13.57 o
   0  13  11      290.71      347.54     20.46 o
   1  13  11        1.60       25.56     17.94 o
   2  13  11       43.18       44.96     16.33 o
   3  13  11     1155.89     1273.64    200.34 o
   4  13  11      373.90      342.63     31.55 o
  -8  14  11      491.18      484.90     34.07 o
  -7  14  11     1120.28     1119.64     45.43 o
  -6  14  11      694.35      706.28     33.19 o
  -5  14  11      342.22      325.84     19.49 o
  -4  14  11      219.72      202.70     14.83 o
  -3  14  11        0.69      -11.36     11.36 o
  -2  14  11      454.87      437.00     53.63 o
  -1  14  11      105.95      148.16     17.89 o
   0  14  11      125.97       93.49     17.75 o
   1  14  11       79.55       78.32     18.94 o
   2  14  11       33.44       19.83     17.58 o
   3  14  11      461.22      483.70     27.43 o
   4  14  11      852.34      891.99     79.82 o
  -8  15  11        0.20       10.53     15.00 o
  -7  15  11        9.22       -4.23     14.64 o
  -6  15  11      387.35      389.45     23.69 o
  -5  15  11      662.47      594.46     28.56 o
  -4  15  11       28.81       22.27     18.30 o
  -3  15  11        5.02       -2.30     17.67 o
  -2  15  11      100.45       88.21     11.36 o
  -1  15  11        0.57       -0.13     45.43 o
   0  15  11      497.25      521.62     27.19 o
   1  15  11      133.24      100.16     17.43 o
   2  15  11      227.35      169.16     26.50 o
   3  15  11      688.62      633.94     30.00 o
  -7  16  11      857.45      879.73     37.26 o
  -6  16  11       61.44       52.85     23.66 o
  -5  16  11        6.47      -13.52     18.61 o
  -4  16  11        8.31       -8.50     13.31 o
  -3  16  11      189.00      210.22     21.77 o
  -2  16  11      328.52      330.06     28.39 o
  -1  16  11       60.42       15.04     23.03 o
   0  16  11      452.57      420.02     24.08 o
   1  16  11      320.63      329.42     31.87 o
   2  16  11      339.69      404.54     27.52 o
  -6  17  11      154.50      115.82     16.83 o
  -5  17  11      198.21      174.08     21.71 o
  -4  17  11      308.82      313.81     29.03 o
  -3  17  11       79.45       92.98     25.08 o
  -2  17  11       41.60       34.39     28.56 o
  -1  17  11        1.03       -3.75     19.16 o
   0  17  11      137.08      171.87     20.31 o
   1  17  11      548.12      581.83     30.75 o
  -4  18  11        3.03       -2.05     27.13 o
  -3  18  11      454.55      472.50     35.93 o
  -2  18  11     1172.96     1201.31     62.74 o
  -1  18  11      410.06      389.79     26.52 o
   0  18  11      328.45      355.04     36.28 o
 -11   0  12        5.89      -47.32     47.32 o
 -10   0  12      432.61      383.64     29.03 o
  -9   0  12      259.61      305.40     27.13 o
  -8   0  12      186.73      210.75     23.98 o
  -7   0  12     6377.84     6694.85    147.02 o
  -6   0  12     1916.66     2000.25     40.38 o
  -5   0  12       19.21       20.19      7.57 o
  -4   0  12     1080.40     1032.94     23.35 o
  -3   0  12      866.72      892.86     20.82 o
  -2   0  12      402.84      377.33     12.62 o
  -1   0  12      370.88      359.04     13.25 o
   0   0  12      278.14      255.55     11.36 o
   1   0  12     2390.66     2464.66     39.12 o
   2   0  12     1140.33     1157.24     25.24 o
   3   0  12      216.83      261.23     13.25 o
   4   0  12      153.00      136.29     29.03 o
   5   0  12     1635.46     1653.84     78.87 o
   6   0  12        3.91       32.18     34.07 o
 -11   1  12      505.58      474.57     30.68 o
 -10   1  12       15.22       35.97     17.40 o
  -9   1  12     1043.11     1113.88     33.24 o
  -8   1  12     2063.15     2252.52     99.38 o
  -7   1  12      286.10      272.15     10.68 o
  -6   1  12       17.27       28.10      6.46 o
  -5   1  12        0.09       -4.67      5.56 o
  -4   1  12      295.33      286.71      8.69 o
  -3   1  12     1401.54     1430.13     21.47 o
  -2   1  12     1156.26     1102.46     33.13 o
  -1   1  12      878.11      938.58     15.09 o
   0   1  12       82.04       62.28      6.25 o
   1   1  12      643.22      613.78     12.12 o
   2   1  12     1905.09     1917.22     32.50 o
   3   1  12     1421.95     1347.71     22.98 o
   4   1  12      519.39      490.58     20.91 o
   5   1  12      526.67      530.60     36.60 o
   6   1  12      531.05      454.26     26.73 o
 -11   2  12      543.92      551.79     27.21 o
 -10   2  12      302.85      329.09     23.98 o
  -9   2  12        6.29        1.14     15.80 o
  -8   2  12      214.59      266.24     35.02 o
  -7   2  12     1594.90     1630.19     31.68 o
  -6   2  12     2655.69     2950.87     45.15 o
  -5   2  12       72.81       65.05      6.52 o
  -4   2  12      695.95      624.90     11.95 o
  -3   2  12     1802.25     1892.74     43.85 o
  -2   2  12      566.94      542.06     11.50 o
  -1   2  12     1982.91     2047.64     29.34 o
   0   2  12      107.36       88.82     10.41 o
   1   2  12      105.86       87.96      6.01 o
   2   2  12     2436.65     2544.81     34.87 o
   3   2  12      124.28      141.89     11.04 o
   4   2  12      314.24      322.15     17.25 o
   5   2  12      102.27       80.40     20.47 o
   6   2  12       36.62        6.54     18.49 o
 -11   3  12      123.39      145.96     19.63 o
 -10   3  12      106.85      106.91     21.07 o
  -9   3  12      325.02      330.96     22.30 o
  -8   3  12      329.02      288.44     38.81 o
  -7   3  12      463.78      454.68     13.39 o
  -6   3  12      172.90      169.95      8.89 o
  -5   3  12        1.49       -5.99      5.99 o
  -4   3  12      515.47      534.46     11.32 o
  -3   3  12     1512.43     1544.84     44.80 o
  -2   3  12     1644.67     1657.94     44.49 o
  -1   3  12      206.51      209.47      7.43 o
   0   3  12        6.12        1.26      9.46 o
   1   3  12      288.29      288.36     16.09 o
   2   3  12       24.39       33.67     15.77 o
   3   3  12      956.30      980.31     19.75 o
   4   3  12      983.11     1017.35     31.87 o
   5   3  12        2.19      -10.93     29.03 o
   6   3  12       11.45        3.77     20.29 o
 -11   4  12      463.49      426.65     36.28 o
 -10   4  12        8.12      -19.81     19.81 o
  -9   4  12      537.65      527.49     37.86 o
  -8   4  12      348.70      315.16     30.29 o
  -7   4  12      996.52     1058.28     25.43 o
  -6   4  12      673.77      664.11     15.27 o
  -5   4  12       32.74       25.77      6.31 o
  -4   4  12      927.99      926.62     18.61 o
  -3   4  12      774.11      769.39     15.00 o
  -2   4  12      856.47      856.36     15.14 o
  -1   4  12      158.10      134.49      6.46 o
   0   4  12      401.56      360.77      9.34 o
   1   4  12      337.51      341.61     11.27 o
   2   4  12     1156.02     1192.91     61.21 o
   3   4  12        1.99        9.73     18.30 o
   4   4  12      173.49      173.67     15.15 o
   5   4  12        0.29      -10.89     17.14 o
   6   4  12      208.19      186.38     19.61 o
 -11   5  12        5.14       10.39     31.87 o
 -10   5  12      481.87      524.01     36.60 o
  -9   5  12      128.44      145.27     18.56 o
  -8   5  12     1713.55     1823.88     59.94 o
  -7   5  12        3.62       13.10     10.10 o
  -6   5  12      257.74      259.23      9.14 o
  -5   5  12       17.60       10.29      5.75 o
  -4   5  12      434.00      432.20     17.67 o
  -3   5  12     1519.34     1595.44     25.24 o
  -2   5  12      510.45      505.32     11.78 o
  -1   5  12      743.36      785.39     27.76 o
   0   5  12     1440.20     1467.98     26.95 o
   1   5  12      191.46      167.67     13.57 o
   2   5  12       33.44       39.18      7.53 o
   3   5  12       17.89        9.23     10.76 o
   4   5  12       12.08       13.45     11.95 o
   5   5  12       16.54       33.97     21.14 o
   6   5  12       19.39       29.38     18.61 o
 -11   6  12      112.56       99.46     25.24 o
 -10   6  12        0.10       -6.31     24.61 o
  -9   6  12      871.20      902.32     46.69 o
  -8   6  12      351.85      369.13     27.76 o
  -7   6  12     1115.26     1209.57     30.89 o
  -6   6  12      606.18      592.86     13.83 o
  -5   6  12      228.29      226.99      8.52 o
  -4   6  12      388.53      385.68      9.69 o
  -3   6  12     1132.22     1121.08     21.41 o
  -2   6  12      503.05      512.37     15.14 o
  -1   6  12      519.16      521.83     14.51 o
   0   6  12       95.60      103.48      8.20 o
   1   6  12      833.01      870.26     18.35 o
   2   6  12      705.52      725.62     39.44 o
   3   6  12      256.68      258.68     30.29 o
   4   6  12      145.11      131.68     24.61 o
   5   6  12       23.60       31.17     13.17 o
   6   6  12      232.42      196.49     24.92 o
 -10   7  12        2.72       25.94     18.43 o
  -9   7  12       62.56       38.49     20.19 o
  -8   7  12      380.52      337.58     30.29 o
  -7   7  12        0.33       -9.95     10.87 o
  -6   7  12      116.11       99.70     11.36 o
  -5   7  12      161.42      143.87     11.36 o
  -4   7  12      168.61      147.02     10.10 o
  -3   7  12      606.18      608.91     16.41 o
  -2   7  12     1654.61     1672.77     32.18 o
  -1   7  12      413.36      390.59     13.25 o
   0   7  12        4.90       10.73      7.57 o
   1   7  12      161.89      157.47     27.76 o
   2   7  12      151.09      141.15      9.45 o
   3   7  12      115.05      113.11     11.32 o
   4   7  12       61.53       67.65     21.77 o
   5   7  12        2.21        0.33     12.25 o
   6   7  12      116.81      115.92     53.00 o
 -10   8  12       39.83       37.23     25.24 o
  -9   8  12       91.67      142.60     25.24 o
  -8   8  12        2.50      -17.67     17.67 o
  -7   8  12      356.91      337.58     24.61 o
  -6   8  12      478.68      514.89     25.87 o
  -5   8  12        9.73       -1.42     17.35 o
  -4   8  12      432.73      405.91     13.14 o
  -3   8  12     1003.17      988.59     50.48 o
  -2   8  12      778.44      759.09     19.56 o
  -1   8  12     2860.92     2866.61     49.22 o
   0   8  12       56.63       39.75      8.20 o
   1   8  12       94.45       64.99      9.46 o
   2   8  12     1844.38     1903.24     41.67 o
   3   8  12      293.80      277.32     20.19 o
   4   8  12      142.13      139.47     15.44 o
   5   8  12       18.26       -7.72     11.85 o
 -10   9  12      135.72      101.59     23.35 o
  -9   9  12      316.12      298.46     27.76 o
  -8   9  12      307.40      259.97     25.24 o
  -7   9  12        3.20        0.03     14.01 o
  -6   9  12       15.61        1.51     10.44 o
  -5   9  12      147.94      143.30     18.93 o
  -4   9  12        3.86        5.80      7.87 o
  -3   9  12      656.07      600.25     17.98 o
  -2   9  12      397.65      417.42     34.07 o
  -1   9  12      218.97      199.67     33.76 o
   0   9  12      202.14      191.19     11.99 o
   1   9  12       62.77       58.68      8.83 o
   2   9  12        0.22       22.85     23.66 o
   3   9  12      548.89      552.34     21.74 o
   4   9  12      351.79      316.84     17.42 o
   5   9  12       92.48       88.97     29.03 o
  -9  10  12       35.51       18.93     20.82 o
  -8  10  12       44.51       21.20     15.44 o
  -7  10  12      855.62      844.88     32.79 o
  -6  10  12       33.97       30.19     13.88 o
  -5  10  12        7.68        3.13     20.19 o
  -4  10  12     1371.61     1494.31     30.79 o
  -3  10  12      181.48      160.21     27.45 o
  -2  10  12      777.04      749.66     18.30 o
  -1  10  12      263.25      192.61     11.04 o
   0  10  12       11.46       12.35     11.99 o
   1  10  12     1200.20     1190.69     36.60 o
   2  10  12      866.73      799.47     29.66 o
   3  10  12        1.39      -14.82     14.82 o
   4  10  12        1.22        6.94     22.08 o
   5  10  12       45.29       43.54     23.35 o
  -9  11  12      147.54      185.51     29.03 o
  -8  11  12     1186.93     1271.60     70.36 o
  -7  11  12      255.53      223.55     16.94 o
  -6  11  12       27.87       25.38     27.13 o
  -5  11  12       61.10       66.77     11.49 o
  -4  11  12      189.52      193.02     11.96 o
  -3  11  12       21.32       38.40     20.19 o
  -2  11  12       77.51       57.62      8.29 o
  -1  11  12      282.46      266.72     17.04 o
   0  11  12        1.71      -12.99     12.99 o
   1  11  12        0.74      -16.52     16.52 o
   2  11  12      314.92      272.59     23.35 o
   3  11  12      230.82      203.18     26.50 o
   4  11  12       14.57       65.62     22.08 o
  -9  12  12      123.26      163.43     25.87 o
  -8  12  12       56.32       80.88     22.40 o
  -7  12  12      524.23      520.80     40.07 o
  -6  12  12      346.63      340.22     23.33 o
  -5  12  12       37.00       34.92     21.77 o
  -4  12  12        0.87       10.26     10.10 o
  -3  12  12      461.06      469.60    101.59 o
  -2  12  12       53.01       50.68     16.09 o
  -1  12  12       17.68       20.27     13.54 o
   0  12  12        0.11       -1.18     15.64 o
   1  12  12       38.84       38.64     18.67 o
   2  12  12      239.55      249.24     26.50 o
   3  12  12       70.04       44.80     23.98 o
   4  12  12        3.68      -20.82     20.82 o
  -8  13  12      186.30      173.42     16.49 o
  -7  13  12      408.94      429.57     24.98 o
  -6  13  12       67.86       97.62     19.86 o
  -5  13  12       61.08       65.58     16.62 o
  -4  13  12      485.62      516.54     20.70 o
  -3  13  12       16.11       12.05     16.09 o
  -2  13  12      193.33      184.84     26.50 o
  -1  13  12       12.94        5.43     14.70 o
   0  13  12       79.99       65.69     17.67 o
   1  13  12      186.33      146.02     40.70 o
   2  13  12       54.76       55.37     17.97 o
   3  13  12      147.20      144.50     23.35 o
  -7  14  12        6.83       40.70     20.82 o
  -6  14  12       43.93       70.47     34.70 o
  -5  14  12        0.27       -4.64     15.46 o
  -4  14  12      144.84      145.11     14.99 o
  -3  14  12       85.61       68.08     12.94 o
  -2  14  12        8.94      -11.16     26.19 o
  -1  14  12        6.47       48.05     71.30 o
   0  14  12      206.77      166.60     19.35 o
   1  14  12       17.92      -10.27     20.27 o
   2  14  12       83.40       46.69     38.81 o
   3  14  12       13.93       11.36     23.35 o
  -7  15  12       53.01       62.80     16.80 o
  -6  15  12      195.71      232.91     18.80 o
  -5  15  12       39.45       38.41     39.44 o
  -4  15  12       28.70       31.70     34.70 o
  -3  15  12      706.89      818.23     37.47 o
  -2  15  12       88.75       91.39     18.80 o
  -1  15  12       54.57       39.90     36.91 o
   0  15  12      229.76      256.81     21.13 o
   1  15  12      521.59      519.08     28.56 o
   2  15  12        4.26      -17.75     19.57 o
  -6  16  12      102.07      118.90     18.86 o
  -5  16  12       76.85       79.34     15.35 o
  -4  16  12        0.52      -18.93     18.93 o
  -3  16  12        6.48      -15.81     26.97 o
  -2  16  12        4.63      -11.78     25.24 o
  -1  16  12       65.91       46.33     20.46 o
   0  16  12      117.97      142.07     23.41 o
   1  16  12        2.17      -37.43     41.96 o
  -4  17  12       78.26       83.43     27.65 o
  -3  17  12       10.05       -0.12     20.78 o
  -2  17  12      428.69      483.25     39.56 o
  -1  17  12       72.84       83.22     28.39 o
 -11   1  13        3.44       11.59     16.73 o
 -10   1  13        0.57       16.27     19.54 o
  -9   1  13        5.24       -3.33     14.50 o
  -8   1  13       13.64       11.24     13.16 o
  -7   1  13      260.37      249.87     17.04 o
  -6   1  13       39.38       59.90      9.14 o
  -5   1  13      351.45      338.41     10.92 o
  -4   1  13        4.02        3.79      6.69 o
  -3   1  13      841.11      910.49     35.02 o
  -2   1  13      104.60      102.41      7.72 o
  -1   1  13        1.35        2.62      7.35 o
   0   1  13      393.82      396.04     10.31 o
   1   1  13      237.68      235.13     12.94 o
   2   1  13       17.53       25.91      7.45 o
   3   1  13       83.40       77.11     10.73 o
   4   1  13      109.84      129.86     18.30 o
   5   1  13        6.18       21.75     24.29 o
 -10   2  13       96.15       92.82     29.03 o
  -9   2  13        2.98       46.50     43.85 o
  -8   2  13        8.01       -4.24     17.28 o
  -7   2  13      257.02      236.71     16.09 o
  -6   2  13      545.81      579.76     14.26 o
  -5   2  13      195.42      179.12      9.52 o
  -4   2  13       26.73       10.41      6.69 o
  -3   2  13       97.03       90.11     14.83 o
  -2   2  13      620.27      599.23     13.95 o
  -1   2  13      538.41      526.32     13.47 o
   0   2  13      148.29      126.11      6.97 o
   1   2  13       89.76       91.38      6.20 o
   2   2  13      126.54      136.97      8.69 o
   3   2  13       23.73       31.33     47.96 o
   4   2  13       36.08       58.57     24.92 o
   5   2  13       47.40       70.81     23.62 o
 -10   3  13       15.20       17.98     17.98 o
  -9   3  13       29.66       26.92     19.71 o
  -8   3  13       47.72       21.45     12.12 o
  -7   3  13       37.87       46.40      8.17 o
  -6   3  13       34.24       34.10      6.20 o
  -5   3  13       14.97       16.36      6.37 o
  -4   3  13        1.02       21.86      6.91 o
  -3   3  13      107.29      121.59      9.46 o
  -2   3  13      227.59      221.54     18.30 o
  -1   3  13      729.50      768.95     17.27 o
   0   3  13     1066.60     1041.44     19.56 o
   1   3  13      377.35      356.36      9.79 o
   2   3  13      388.37      417.96     13.36 o
   3   3  13      365.57      346.84     17.33 o
   4   3  13       90.51       63.71     15.60 o
   5   3  13       34.06       19.89     14.70 o
 -10   4  13      142.42      113.00     18.23 o
  -9   4  13       18.10        1.56     18.94 o
  -8   4  13      470.97      499.02     27.45 o
  -7   4  13      560.30      547.24     19.11 o
  -6   4  13      283.11      234.24     33.44 o
  -5   4  13       61.05       46.97      6.77 o
  -4   4  13     1181.10     1161.02     32.50 o
  -3   4  13      170.11      147.93      7.55 o
  -2   4  13      358.78      349.70     10.31 o
  -1   4  13      294.30      290.60     10.14 o
   0   4  13      744.99      719.72     14.55 o
   1   4  13       55.10       62.42      7.39 o
   2   4  13        1.57        0.00      7.34 o
   3   4  13        4.44        9.15     14.09 o
   4   4  13        5.21        0.63     16.06 o
   5   4  13       35.74       15.46     17.28 o
 -10   5  13       53.40       31.68     17.77 o
  -9   5  13       16.63       30.89     16.33 o
  -8   5  13      490.20      501.64     29.66 o
  -7   5  13      633.40      602.01     19.88 o
  -6   5  13       47.56       43.20      6.37 o
  -5   5  13       17.45       16.74      6.94 o
  -4   5  13        2.88       14.86      8.20 o
  -3   5  13        0.98       -1.10     14.83 o
  -2   5  13        2.71        8.16      7.35 o
  -1   5  13      556.02      557.17     16.41 o
   0   5  13     1248.31     1263.25     25.87 o
   1   5  13       96.39       93.23     35.34 o
   2   5  13       22.98       17.94      8.94 o
   3   5  13       21.61       20.16     22.40 o
   4   5  13       40.97       60.13     13.95 o
   5   5  13       34.18       36.14     16.22 o
 -10   6  13      249.48      285.79     22.76 o
  -9   6  13       80.32       67.11     26.50 o
  -8   6  13       12.73       31.55     19.56 o
  -7   6  13       10.83      -13.25     21.45 o
  -6   6  13      427.35      392.51     15.96 o
  -5   6  13     1050.02      999.61     19.22 o
  -4   6  13      269.06      222.03      8.48 o
  -3   6  13      334.63      288.36     13.88 o
  -2   6  13      253.90      258.71     13.25 o
  -1   6  13        4.61       -0.63      8.83 o
   0   6  13       95.66      102.85     10.73 o
   1   6  13       50.42       39.03     26.50 o
   2   6  13       10.15       11.25      9.41 o
   3   6  13       12.74        0.63     15.17 o
   4   6  13       52.57       39.99     18.61 o
   5   6  13        6.06       12.87     16.41 o
 -10   7  13        3.51       10.70     18.03 o
  -9   7  13       46.08       40.38     22.08 o
  -8   7  13      782.11      866.36     47.32 o
  -7   7  13      143.44       93.39     20.19 o
  -6   7  13       78.61       72.35      9.85 o
  -5   7  13     1208.12     1197.63     27.76 o
  -4   7  13      188.20      161.53     11.99 o
  -3   7  13      524.14      550.23     17.04 o
  -2   7  13        0.15      -11.36     11.36 o
  -1   7  13      211.35      203.18     11.36 o
   0   7  13       73.22       49.85     10.10 o
   1   7  13      219.05      216.33      9.94 o
   2   7  13       12.32       10.17      8.94 o
   3   7  13      117.91      113.45     14.23 o
   4   7  13      201.67      190.83     16.17 o
  -9   8  13       45.45       12.62     23.35 o
  -8   8  13       37.70       97.80     25.24 o
  -7   8  13        7.73      -15.77     25.24 o
  -6   8  13      714.38      728.80     35.34 o
  -5   8  13     1984.10     2042.53     40.38 o
  -4   8  13      954.93      910.53     24.61 o
  -3   8  13     1750.64     1692.96     39.12 o
  -2   8  13     1015.53      992.55     27.13 o
  -1   8  13       56.66       35.97     10.10 o
   0   8  13       96.56       97.17     11.99 o
   1   8  13      463.75      473.88     15.77 o
   2   8  13        1.67       -3.91     20.82 o
   3   8  13      208.44      173.84     16.67 o
   4   8  13        5.51       34.14     19.88 o
  -9   9  13        9.01       22.72     25.24 o
  -8   9  13      199.91      220.22     30.29 o
  -7   9  13      483.00      502.27     34.07 o
  -6   9  13      159.41      138.82     13.88 o
  -5   9  13      197.38      176.68     12.62 o
  -4   9  13      103.05       85.18     11.36 o
  -3   9  13        4.71       13.88     10.10 o
  -2   9  13       10.90       23.98     11.36 o
  -1   9  13      162.07      125.57     11.99 o
   0   9  13       79.61       47.96     14.51 o
   1   9  13       41.22       51.11     43.54 o
   2   9  13       94.20       74.46     20.82 o
   3   9  13        7.37       30.75     17.98 o
   4   9  13      113.38      126.20     32.18 o
  -9  10  13       14.07       85.82     29.66 o
  -8  10  13      101.13      131.25     20.82 o
  -7  10  13       65.62       56.79     23.35 o
  -6  10  13      713.49      785.26     31.98 o
  -5  10  13      609.96      550.17     87.39 o
  -4  10  13       28.78        6.22     10.55 o
  -3  10  13      671.67      635.52     17.93 o
  -2  10  13     1625.38     1941.57     54.90 o
  -1  10  13       51.36       52.37     15.14 o
   0  10  13      190.22      194.35     15.77 o
   1  10  13        5.80       13.88     19.56 o
   2  10  13       27.25       33.44     20.19 o
   3  10  13      243.67      260.60     30.29 o
  -8  11  13      410.16      437.28     30.29 o
  -7  11  13       96.00       79.14     20.82 o
  -6  11  13        6.86       27.18     16.79 o
  -5  11  13      366.39      392.01     54.58 o
  -4  11  13       83.68       61.74     13.65 o
  -3  11  13      228.10      221.24     13.04 o
  -2  11  13       59.45       44.79     16.87 o
  -1  11  13        8.19       23.49     12.01 o
   0  11  13      433.91      526.88     25.24 o
   1  11  13      106.11      131.88     26.50 o
   2  11  13       47.47       65.62     22.08 o
   3  11  13       83.90       90.86     23.35 o
  -8  12  13       96.91       37.23     21.45 o
  -7  12  13      350.71      355.02     24.09 o
  -6  12  13      177.16      127.48     16.35 o
  -5  12  13        0.24      -11.27     11.27 o
  -4  12  13       97.76      118.49     13.88 o
  -3  12  13      114.61      120.82     25.56 o
  -2  12  13        4.39        3.06     14.97 o
  -1  12  13      161.74      137.74     15.56 o
   0  12  13       93.03      100.32     17.84 o
   1  12  13       33.79       60.58     22.72 o
   2  12  13      635.99      663.81     36.60 o
  -7  13  13       95.10       80.29     17.53 o
  -6  13  13      124.02      124.53     18.68 o
  -5  13  13      362.23      357.18     19.39 o
  -4  13  13       29.49       23.76     11.91 o
  -3  13  13      569.61      572.54     30.15 o
  -2  13  13      512.73      519.39     25.81 o
  -1  13  13       28.08       18.21     24.80 o
   0  13  13      125.83      131.91     27.13 o
   1  13  13      316.98      349.57     27.76 o
   2  13  13      277.85      234.10     27.13 o
  -6  14  13        1.00       11.29     29.34 o
  -5  14  13      104.29      117.57     15.00 o
  -4  14  13       98.45      182.35     60.58 o
  -3  14  13        5.42        8.20     17.58 o
  -2  14  13      120.97      114.14     16.43 o
  -1  14  13      269.20      286.18     33.44 o
   0  14  13      235.14      266.21     35.34 o
   1  14  13        1.73        5.30     30.29 o
  -5  15  13       25.94       47.84     21.00 o
  -4  15  13        4.00       26.18     18.42 o
  -3  15  13      112.29      140.08     23.60 o
  -2  15  13       93.38      112.75     24.09 o
  -1  15  13      187.00      165.66     24.49 o
   0  15  13      558.83      576.50     36.60 o
 -10   0  14        2.78       11.99     23.98 o
  -9   0  14       62.65       61.84     23.98 o
  -8   0  14      102.49      104.75     18.30 o
  -7   0  14       43.53       35.34     15.77 o
  -6   0  14       35.35       40.38     11.36 o
  -5   0  14      751.58      733.85     26.50 o
  -4   0  14      515.11      534.45     20.19 o
  -3   0  14      344.64      356.51     16.41 o
  -2   0  14     2749.24     2879.86     70.67 o
  -1   0  14     4140.36     4606.26     96.54 o
   0   0  14      387.90      436.65     16.41 o
   1   0  14       80.51       83.92     13.25 o
   2   0  14      598.47      616.48     30.29 o
   3   0  14      353.56      382.38     24.61 o
   4   0  14       23.30       12.62     20.82 o
 -10   1  14       73.13      101.07     18.42 o
  -9   1  14      678.28      653.39     32.40 o
  -8   1  14      636.44      595.38     24.96 o
  -7   1  14      497.67      504.86     29.03 o
  -6   1  14      522.88      541.81     16.04 o
  -5   1  14      149.47      180.02      9.79 o
  -4   1  14      268.71      277.06     10.23 o
  -3   1  14     1395.71     1416.89     25.42 o
  -2   1  14        4.54       16.32      7.80 o
  -1   1  14      105.68      114.54      9.59 o
   0   1  14       12.46        8.85      7.99 o
   1   1  14      350.38      358.58     27.13 o
   2   1  14      325.01      312.93     14.22 o
   3   1  14      105.40      111.11     18.03 o
   4   1  14      364.78      361.02     23.42 o
 -10   2  14      195.62      214.22     22.39 o
  -9   2  14       11.99       20.59     20.43 o
  -8   2  14        3.58       25.90     16.09 o
  -7   2  14      817.47      791.81     25.33 o
  -6   2  14      266.00      268.45     11.37 o
  -5   2  14      530.35      536.00     14.54 o
  -4   2  14      164.09      172.49     14.20 o
  -3   2  14       12.74        8.29      8.60 o
  -2   2  14     2405.40     2629.37     66.25 o
  -1   2  14     1384.41     1515.96     31.38 o
   0   2  14       73.34       87.10     16.09 o
   1   2  14      396.60      390.55     35.97 o
   2   2  14     1462.78     1615.27     54.90 o
   3   2  14       56.90       60.29     14.28 o
   4   2  14      210.12      199.28     17.83 o
 -10   3  14       30.22       85.18     25.24 o
  -9   3  14        7.36      -10.02     20.01 o
  -8   3  14      702.99      723.36     77.93 o
  -7   3  14      281.37      278.56     23.35 o
  -6   3  14     1285.05     1427.05     31.87 o
  -5   3  14       30.17       17.78      7.80 o
  -4   3  14      316.06      274.26     11.50 o
  -3   3  14     1287.92     1269.83     27.86 o
  -2   3  14       16.85       23.06      8.79 o
  -1   3  14       29.06       21.14      7.89 o
   0   3  14      272.52      260.49     11.08 o
   1   3  14        4.57       22.08     21.77 o
   2   3  14     1065.43     1111.02     34.84 o
   3   3  14      608.20      617.91     24.69 o
   4   3  14        7.44        8.25     16.72 o
 -10   4  14      160.45      158.39     23.49 o
  -9   4  14      229.91      191.46     23.00 o
  -8   4  14      293.73      277.20     41.33 o
  -7   4  14     1131.38     1170.72     59.31 o
  -6   4  14      959.43      989.32     35.97 o
  -5   4  14        1.67       -2.04      7.89 o
  -4   4  14       22.73       16.13      7.88 o
  -3   4  14      507.88      508.91     42.59 o
  -2   4  14       49.64       26.50      7.59 o
  -1   4  14      281.54      294.96     18.93 o
   0   4  14       17.51       29.76      8.74 o
   1   4  14       46.39       47.24      8.55 o
   2   4  14      193.03      172.45     25.87 o
   3   4  14      461.07      466.53     21.36 o
   4   4  14      604.06      583.65     58.05 o
  -9   5  14      113.55      154.78     22.06 o
  -8   5  14       36.88       34.40     19.25 o
  -7   5  14     1365.46     1464.54     54.27 o
  -6   5  14      711.09      691.57     23.98 o
  -5   5  14        9.81       23.62      6.52 o
  -4   5  14      803.16      812.78     25.24 o
  -3   5  14      781.64      772.75     34.70 o
  -2   5  14       35.75       28.18      9.80 o
  -1   5  14      101.32       90.23     11.36 o
   0   5  14        8.78       20.82      9.46 o
   1   5  14      408.17      436.42     19.70 o
   2   5  14      312.82      275.62     37.86 o
   3   5  14       60.77       73.59     29.03 o
   4   5  14      276.00      247.93     19.09 o
  -9   6  14      378.18      418.77     30.29 o
  -8   6  14      735.70      748.99     40.38 o
  -7   6  14      981.65      995.08     47.32 o
  -6   6  14      544.91      510.47     20.82 o
  -5   6  14       21.67        5.78      9.17 o
  -4   6  14      400.06      341.23     15.77 o
  -3   6  14      375.27      353.99     18.30 o
  -2   6  14      103.48       87.71     13.25 o
  -1   6  14      138.13      152.70     13.25 o
   0   6  14      195.12      203.81     11.99 o
   1   6  14       54.14       58.11     24.92 o
   2   6  14        1.17        4.35     12.02 o
   3   6  14      328.20      313.97     18.74 o
  -9   7  14       32.54       67.52     21.45 o
  -8   7  14      164.26       90.86     21.45 o
  -7   7  14      321.31      308.56     25.24 o
  -6   7  14      897.43      957.22     37.86 o
  -5   7  14        9.31      -10.46     10.46 o
  -4   7  14      149.09      135.03     11.36 o
  -3   7  14      884.40      843.64     28.39 o
  -2   7  14        0.74       -6.31     11.36 o
  -1   7  14      532.40      471.35     20.19 o
   0   7  14       20.78       23.98     10.10 o
   1   7  14       13.15       -3.79     18.93 o
   2   7  14      451.06      401.83     22.39 o
   3   7  14      337.97      282.77     19.82 o
  -9   8  14       34.62      -17.67     30.29 o
  -8   8  14        0.33       -9.46     19.56 o
  -7   8  14      902.38     1019.69     51.11 o
  -6   8  14      450.34      458.10     27.13 o
  -5   8  14       78.45       85.82     18.30 o
  -4   8  14       28.31        3.79     11.99 o
  -3   8  14       12.22       34.07     11.99 o
  -2   8  14      774.43      731.32     23.98 o
  -1   8  14      133.36      107.27     15.77 o
   0   8  14      105.90       68.15     12.62 o
   1   8  14      259.34      249.24     25.87 o
   2   8  14      274.00      275.55     18.77 o
   3   8  14      551.31      586.19     38.49 o
  -8   9  14      384.57      412.04     34.70 o
  -7   9  14        9.43      -15.14     17.67 o
  -6   9  14       81.82       60.58     17.04 o
  -5   9  14       65.61       70.67     18.30 o
  -4   9  14      182.89      203.18     17.04 o
  -3   9  14       93.20      112.95     19.56 o
  -2   9  14      197.12      204.44     22.08 o
  -1   9  14      201.52      213.91     22.08 o
   0   9  14       11.84       27.13     18.93 o
   1   9  14       66.71      117.36     21.45 o
   2   9  14      411.93      383.01     29.66 o
  -8  10  14       67.62       51.74     22.08 o
  -7  10  14      159.33      134.40     21.45 o
  -6  10  14        4.94       21.45     17.67 o
  -5  10  14        3.54        9.46     18.30 o
  -4  10  14       89.98       77.61     15.14 o
  -3  10  14      324.19      346.42     27.13 o
  -2  10  14      329.29      251.77     22.08 o
  -1  10  14      249.73      244.19     20.82 o
   0  10  14      417.46      389.32     31.55 o
   1  10  14      483.73      411.41     29.66 o
   2  10  14      148.85      162.17     24.61 o
  -7  11  14        0.12      -19.56     19.56 o
  -6  11  14       22.10      -10.10     18.30 o
  -5  11  14       11.79       23.35     17.67 o
  -4  11  14        0.03       10.73     15.14 o
  -3  11  14      164.38      135.66     22.72 o
  -2  11  14       77.20       44.80     16.41 o
  -1  11  14        4.45       54.90     20.82 o
   0  11  14        9.10        8.83     21.45 o
   1  11  14        3.45       -3.79     23.98 o
  -6  12  14      178.39      200.04     32.81 o
  -5  12  14      285.98      321.16     43.85 o
  -4  12  14      102.10      104.46     18.15 o
  -3  12  14       17.03       24.42     16.69 o
  -2  12  14      605.85      665.07     33.44 o
  -1  12  14      659.22      698.51     43.54 o
   0  12  14       85.73       71.93     22.08 o
   1  12  14      308.03      293.41     29.66 o
  -5  13  14        1.07       38.66     21.11 o
  -4  13  14       40.98       37.17     17.33 o
  -3  13  14      488.10      518.09     41.96 o
  -2  13  14      340.04      260.33     51.43 o
  -1  13  14       60.22       75.09     27.13 o
   0  13  14        5.18      -13.88     24.61 o
  -3  14  14       20.54       18.18     18.91 o
  -2  14  14       69.88      100.91     34.39 o
  -9   1  15       44.46       47.13     23.19 o
  -8   1  15      134.50       90.06     17.98 o
  -7   1  15        6.22       15.55     40.38 o
  -6   1  15       26.49       17.23     15.77 o
  -5   1  15      116.44      113.59     10.23 o
  -4   1  15      480.83      466.09     16.35 o
  -3   1  15       54.34       44.94      9.97 o
  -2   1  15       23.01       36.65     13.88 o
  -1   1  15       69.40       59.86     10.87 o
   0   1  15      240.54      249.80     13.16 o
   1   1  15       63.63       78.79     35.97 o
   2   1  15       10.60       23.89     11.82 o
   3   1  15       22.02        9.77     20.82 o
  -9   2  15       13.72       29.66     26.50 o
  -8   2  15       44.48       21.40     28.71 o
  -7   2  15      493.37      484.17     36.91 o
  -6   2  15       67.41       48.18     12.50 o
  -5   2  15      100.78      104.04     10.48 o
  -4   2  15       42.19       62.42     20.51 o
  -3   2  15      377.42      358.70     17.35 o
  -2   2  15        7.27        6.32     10.78 o
  -1   2  15        3.82        9.62     17.35 o
   0   2  15       49.07       44.59     10.73 o
   1   2  15       21.45       37.78     10.03 o
   2   2  15       23.01       21.58     13.75 o
   3   2  15       29.27       19.37     38.81 o
  -9   3  15      109.91       99.07     23.35 o
  -8   3  15        4.32       17.45     35.65 o
  -7   3  15       27.86       23.70     14.05 o
  -6   3  15      361.45      343.99     22.98 o
  -5   3  15       87.57       86.47     12.89 o
  -4   3  15       12.98       21.71     10.50 o
  -3   3  15      747.85      775.20     31.23 o
  -2   3  15      783.38      789.57     25.31 o
  -1   3  15       80.34       78.04     11.18 o
   0   3  15      182.81      182.15     12.84 o
   1   3  15      475.53      504.04     38.81 o
   2   3  15      147.12       89.69     35.34 o
   3   3  15        5.62       14.32     26.19 o
  -9   4  15       50.33       91.99     30.92 o
  -8   4  15        0.11      -18.98     49.22 o
  -7   4  15        3.49      -10.10     14.51 o
  -6   4  15       53.70       40.38     18.30 o
  -5   4  15       79.00       56.16     25.24 o
  -4   4  15        0.41        4.96     17.67 o
  -3   4  15      206.40      231.32     32.18 o
  -2   4  15        1.88       12.03     20.19 o
  -1   4  15      585.34      607.54     23.31 o
   0   4  15       93.54      107.27     16.41 o
   1   4  15       53.61       67.11     28.08 o
   2   4  15       28.59       28.24     15.90 o
  -8   5  15      197.53      205.49     18.61 o
  -7   5  15       17.96       11.36     18.93 o
  -6   5  15      346.10      377.97     25.24 o
  -5   5  15       21.68       43.54     20.19 o
  -4   5  15       72.50        5.68     25.24 o
  -3   5  15      272.83      270.70     23.35 o
  -2   5  15      568.54      591.24     35.34 o
  -1   5  15       62.76       59.94     15.14 o
   0   5  15       96.01       68.15     22.08 o
   1   5  15      124.73      102.83     17.45 o
   2   5  15       22.90       23.03     17.40 o
  -8   6  15      280.82      297.20     23.35 o
  -7   6  15        2.39       12.62     18.93 o
  -6   6  15        8.44       31.55     18.30 o
  -5   6  15      571.10      607.02     27.76 o
  -4   6  15       37.40       54.90     22.08 o
  -3   6  15       14.37       30.92     19.56 o
  -2   6  15      205.60      193.08     22.72 o
  -1   6  15       17.49       22.08     16.41 o
   0   6  15      346.48      376.07     27.76 o
   1   6  15       70.18       61.21     21.45 o
   2   6  15        1.53      -21.77     21.77 o
  -8   7  15      236.54      243.56     25.24 o
  -7   7  15      338.61      352.09     23.35 o
  -6   7  15       70.30       68.78     17.67 o
  -5   7  15       36.87       41.65     14.51 o
  -4   7  15        3.32       25.24     21.45 o
  -3   7  15       21.22       -1.26     18.93 o
  -2   7  15       22.63       21.45     23.35 o
  -1   7  15        2.75        6.94     13.88 o
   0   7  15      166.89      140.71     22.08 o
   1   7  15       14.10        3.79     22.08 o
   2   7  15      334.25      322.29     22.36 o
  -7   8  15       22.24       39.12     21.45 o
  -6   8  15      227.13      188.67     20.82 o
  -5   8  15      488.80      417.72     23.98 o
  -4   8  15       88.74       95.91     23.98 o
  -3   8  15       18.80       28.39     18.30 o
  -2   8  15      133.75      109.16     22.08 o
  -1   8  15        1.10       -8.20     17.67 o
   0   8  15      153.00      115.47     21.45 o
   1   8  15       40.33       53.63     20.82 o
  -7   9  15      662.14      728.17     35.97 o
  -6   9  15        6.74        9.46     20.82 o
  -5   9  15       14.46       -6.31     13.25 o
  -4   9  15      453.45      495.33     34.70 o
  -3   9  15        7.45      -21.45     21.45 o
  -2   9  15      172.63      179.83     24.61 o
  -1   9  15      134.35      116.73     25.24 o
   0   9  15       36.47       44.80     23.35 o
   1   9  15       50.99       23.35     21.45 o
  -6  10  15       68.26       68.78     19.56 o
  -5  10  15      298.39      245.46     21.45 o
  -4  10  15       79.58       75.09     22.08 o
  -3  10  15       62.25       78.87     28.39 o
  -2  10  15      124.80      102.85     21.45 o
  -1  10  15       50.84       34.07     36.60 o
   0  10  15      317.14      354.62     30.29 o
  -5  11  15        3.10       41.01     32.81 o
  -4  11  15        0.33      -12.62     22.72 o
  -3  11  15      133.16      185.51     28.39 o
  -2  11  15      230.40      312.97     34.07 o
  -1  11  15       26.93       89.60     30.92 o
  -8   0  16        5.64       19.56     47.32 o
  -7   0  16        2.94       54.90     32.18 o
  -6   0  16        0.93      -12.62     15.77 o
  -5   0  16       62.28       47.32     18.30 o
  -4   0  16      909.42      979.30     48.59 o
  -3   0  16      713.60      616.48     35.97 o
  -2   0  16      614.06      581.15     32.81 o
  -1   0  16      563.89      564.11     32.81 o
   0   0  16        0.11      -18.93     18.93 o
   1   0  16        3.19       -6.31     17.04 o
  -8   1  16       60.13       34.46     24.08 o
  -7   1  16      260.31      268.71     26.99 o
  -6   1  16      679.59      833.00     37.74 o
  -5   1  16        2.87        4.42     12.25 o
  -4   1  16       57.80       27.71     21.77 o
  -3   1  16      245.44      239.89     15.83 o
  -2   1  16      370.49      393.48     18.68 o
  -1   1  16      656.04      681.60     26.31 o
   0   1  16       12.91       14.72     13.49 o
   1   1  16       46.52       36.74     14.37 o
  -7   2  16       57.73       70.48     26.82 o
  -6   2  16       49.42       91.58     36.91 o
  -5   2  16       76.26       78.73     15.42 o
  -4   2  16      192.54      174.80     17.04 o
  -3   2  16      483.28      489.57     22.64 o
  -2   2  16      556.02      571.44     23.98 o
  -1   2  16      304.46      328.12     28.39 o
   0   2  16       34.64        0.63     14.72 o
   1   2  16        0.41       29.75     16.46 o
  -7   3  16     1093.56     1215.75     48.62 o
  -6   3  16     1222.05     1278.20     50.65 o
  -5   3  16       16.15       24.19     20.51 o
  -4   3  16       87.25      114.43     19.57 o
  -3   3  16      668.43      751.51     41.01 o
  -2   3  16      262.13      269.75     23.66 o
  -1   3  16      646.61      718.48     80.77 o
   0   3  16       31.63       41.65     21.45 o
   1   3  16      676.08      675.88     46.38 o
  -7   4  16      188.74      177.57     50.80 o
  -6   4  16       10.46       57.68     43.22 o
  -5   4  16       19.24       11.36     17.67 o
  -4   4  16       23.63       -6.94     20.82 o
  -3   4  16       85.24      101.59     21.45 o
  -2   4  16      374.79      288.36     25.87 o
  -1   4  16      297.29      329.38     23.98 o
   0   4  16       11.61       63.10     25.87 o
   1   4  16      246.98      249.89     22.13 o
  -7   5  16      509.80      437.95     55.21 o
  -6   5  16      696.41      736.37     46.06 o
  -5   5  16       46.40       73.83     20.82 o
  -4   5  16      130.04      133.14     22.72 o
  -3   5  16      351.84      367.87     29.66 o
  -2   5  16       82.27       81.40     22.72 o
  -1   5  16      892.94      994.45     56.79 o
   0   5  16      332.64      309.19     35.34 o
  -6   6  16       17.85       22.08     15.77 o
  -5   6  16        0.07       13.25     22.08 o
  -4   6  16        5.57        3.79     20.19 o
  -3   6  16       58.02       66.89     26.50 o
  -2   6  16      220.80      207.60     21.45 o
  -1   6  16       22.87       61.21     31.55 o
   0   6  16      225.53      200.03     29.03 o
  -6   7  16      355.49      338.84     26.50 o
  -5   7  16       30.88       72.56     24.61 o
  -4   7  16       92.07      142.60     21.45 o
  -3   7  16      259.66      299.72     25.24 o
  -2   7  16      233.27      230.94     22.08 o
  -1   7  16      557.21      577.99     39.12 o
  -5   8  16      317.73      287.73     29.66 o
  -4   8  16       27.29       39.75     22.72 o
  -3   8  16      111.68      111.69     21.45 o
  -2   8  16      203.00      314.24     53.00 o
  -1   8  16       12.36        4.42     22.72 o
  -3   9  16       38.75       52.37     19.56 o
  -5   1  17      331.40      407.01     53.32 o
  -4   1  17       22.81       51.16     19.23 o
  -3   1  17        9.79       19.62     25.56 o
  -2   1  17       90.05      111.44     17.07 o
  -5   2  17       98.01      100.15     23.78 o
  -4   2  17        2.94       19.07     16.69 o
  -3   2  17      110.37      131.38     22.05 o
  -2   2  17      385.80      422.18     79.82 o
  -4   3  17      384.12      413.21     27.04 o
  -3   3  17      398.11      388.99     24.55 o
  -2   3  17      102.48       99.23     17.58 o
  -4   4  17      335.49      400.24     38.18 o
  -3   4  17        3.99       22.72     20.82 o
 
